# Supplementary material for: 9-(2-Bromo­eth­yl)-9H-carbazole
Source: Acta Crystallogr Sect E Struct Rep Online. 2012 Jun 13;68(Pt 7):o2026. doi: 10.1107/S1600536812024397 (PMC3393295; doi:10.1107/S1600536812024397)
Supplement: Supplementary file 1 [file e-68-o2026-sup1.cif]

##############################################################################
#                                                                            #
# This CIF contains the data in a paper accepted for publication in          #
# Acta Crystallographica Section E. It conforms to the requirements of       #
# Notes for Authors for Acta Crystallographica Section E, and has been       #
# peer reviewed under the auspices of the IUCr Commission on Journals.       #
#                                                                            #
# Full details of the Crystallographic Information File format               #
# are given in the paper "The Crystallographic Information File (CIF):       #
# a New Standard Archive File for Crystallography" by S. R. Hall, F. H.      #
# Allen and I. D. Brown [Acta Cryst. (1991), A47, 655-685].                  #
#                                                                            #
# The current version of the core CIF dictionary is obtainable from          #
# ftp://ftp.iucr.org/pub/cif_core.dic.                                       #
#                                                                            #
# Software is freely available for graphical display of the structure(s)     #
# in this CIF. For information consult the CIF software page                 #
# http://www.iucr.org/resources/cif/software.                                #
#                                                                            #
# This file may be used for bona fide research purposes within the           #
# scientific community so long as proper attribution is given to the journal # 
# article from which it was obtained.                                        #
#                                                                            #
##############################################################################
data_global
_audit_creation_method     'SHELXL-97'
_journal_data_validation_number     ?
_journal_date_recd_electronic     2012-04-23
_journal_date_accepted     2012-05-28
_journal_name_full     'Acta Crystallographica, Section E'
_journal_year     2012
_journal_volume     68
_journal_issue      7
_journal_page_first     o2026
_journal_page_last     o2026
_journal_paper_category     QO
_journal_paper_doi     10.1107/S1600536812024397
_journal_coeditor_code     NG5265
_publ_contact_author_name     'Prof. Dong-Feng Li'
_publ_contact_author_address
;
School of Chemistry and Life Science,
Changchun University of Technology,
Changchun 130012
People's Republic of China
;
_publ_contact_author_email     lidongfeng@mail.ccut.edu.cn
_publ_contact_author_fax     '(86) 431 85716473'
_publ_contact_author_phone     '(86) 431 85716472'
_publ_section_title
;
9-(2-Bromoethyl)-9<i>H</i>-carbazole
;
loop_
    _publ_author_name
    _publ_author_footnote
    _publ_author_address
    'Bao-Hua Zhao' .
;
School of Chemistry and Life Science,
Changchun University of Technology,
Changchun 130012
People's Republic of China
;
    'Xiao-Fei Zhu' .
;
School of Chemistry and Life Science,
Changchun University of Technology,
Changchun 130012
People's Republic of China
;
    'Shuang Guan' .
;
School of Chemistry and Life Science,
Changchun University of Technology,
Changchun 130012
People's Republic of China
;
    'Dong-Feng Li' .
;
School of Chemistry and Life Science,
Changchun University of Technology,
Changchun 130012
People's Republic of China
;
data_I
_chemical_name_systematic
;
9-(2-Bromoethyl)-9<i>H</i>-carbazole
;
_chemical_name_common     ?
_chemical_formula_moiety     'C14 H12 Br N'
_chemical_formula_sum     'C14 H12 Br N'
_chemical_formula_iupac     'C14 H12 Br N'
_chemical_formula_weight     274.16
_chemical_melting_point     ?
_symmetry_cell_setting     monoclinic
_symmetry_space_group_name_H-M     'P 21/c'
_symmetry_space_group_name_HALL     '-P 2ybc'
loop_
    _symmetry_equiv_pos_as_xyz
    'x, y, z'
    '-x, y+1/2, -z+1/2'
    '-x, -y, -z'
    'x, -y-1/2, z-1/2'
_cell_length_a     5.417(3)
_cell_length_b     12.254(6)
_cell_length_c     17.505(11)
_cell_angle_alpha     90.00
_cell_angle_beta     96.46(3)
_cell_angle_gamma     90.00
_cell_volume     1154.6(11)
_cell_formula_units_Z     4
_cell_measurement_reflns_used     8078
_cell_measurement_theta_min     3.33
_cell_measurement_theta_max     27.52
_cell_measurement_temperature     288(2)
_exptl_crystal_description     block
_exptl_crystal_colour     colorless
_exptl_crystal_size_max     0.16
_exptl_crystal_size_mid     0.15
_exptl_crystal_size_min     0.13
_exptl_crystal_density_diffrn     1.577
_exptl_crystal_density_meas     ?
_exptl_crystal_density_method     'not measured'
_exptl_crystal_F_000     552
_exptl_absorpt_coefficient_mu     3.530
_exptl_absorpt_correction_type     multi-scan
_exptl_absorpt_process_details     '(ABSCOR; Higashi, 1995)'
_exptl_absorpt_correction_T_min     0.5986
_exptl_absorpt_correction_T_max     0.6569
_exptl_special_details
;
(See detailed section in the paper)
;
_diffrn_ambient_temperature     288(2)
_diffrn_radiation_type     MoK\a
_diffrn_radiation_wavelength     0.71073
_diffrn_radiation_source     'fine-focus sealed tube'
_diffrn_radiation_monochromator     graphite
_diffrn_measurement_device_type     'Rigaku R-AXIS RAPID'
_diffrn_measurement_method     '\w scans'
_diffrn_detector_area_resol_mean     ?
_diffrn_reflns_number     10873
_diffrn_reflns_av_R_equivalents     0.0385
_diffrn_reflns_av_sigmaI/netI     0.0349
_diffrn_reflns_theta_min     3.32
_diffrn_reflns_theta_max     27.48
_diffrn_reflns_theta_full     27.48
_diffrn_measured_fraction_theta_max     0.997
_diffrn_measured_fraction_theta_full     0.997
_diffrn_reflns_limit_h_min     -6
_diffrn_reflns_limit_h_max     7
_diffrn_reflns_limit_k_min     -15
_diffrn_reflns_limit_k_max     15
_diffrn_reflns_limit_l_min     -22
_diffrn_reflns_limit_l_max     22
_diffrn_standards_number     0
_diffrn_standards_interval_count     0
_diffrn_standards_interval_time     0
_diffrn_standards_decay_%     0
_refine_special_details
;
 Refinement of F^2^ against ALL reflections.  The weighted R-factor wR and
 goodness of fit S are based on F^2^, conventional R-factors R are based
 on F, with F set to zero for negative F^2^. The threshold expression of
 F^2^ > 2sigma(F^2^) is used only for calculating R-factors(gt) etc. and is
 not relevant to the choice of reflections for refinement.  R-factors based
 on F^2^ are statistically about twice as large as those based on F, and R-
 factors based on ALL data will be even larger.
;
_reflns_number_total     2630
_reflns_number_gt     2093
_reflns_threshold_expression     I>2sigma(I)
_refine_ls_structure_factor_coef     Fsqd
_refine_ls_matrix_type     full
_refine_ls_R_factor_all     0.0452
_refine_ls_R_factor_gt     0.0321
_refine_ls_wR_factor_gt     0.0760
_refine_ls_wR_factor_ref     0.0823
_refine_ls_goodness_of_fit_ref     1.024
_refine_ls_restrained_S_all     1.024
_refine_ls_number_reflns     2630
_refine_ls_number_parameters     145
_refine_ls_number_restraints     0
_refine_ls_hydrogen_treatment     constr
_refine_ls_weighting_scheme     calc
_refine_ls_weighting_details
         'calc w=1/[\s^2^(Fo^2^)+(0.0394P)^2^+0.3164P] where P=(Fo^2^+2Fc^2^)/3'
_atom_sites_solution_hydrogens     geom
_atom_sites_solution_primary     direct
_atom_sites_solution_secondary     difmap
_refine_ls_shift/su_max     0.007
_refine_ls_shift/su_mean     0.001
_refine_diff_density_max     0.233
_refine_diff_density_min     -0.587
_refine_ls_extinction_method     none
_refine_ls_extinction_coef     ?
loop_
    _atom_type_symbol
    _atom_type_description
    _atom_type_scat_dispersion_real
    _atom_type_scat_dispersion_imag
    _atom_type_scat_source
    'C' 'C' 0.0033 0.0016
                         'International Tables Vol C Tables 4.2.6.8 and 6.1.1.4'
    'H' 'H' 0.0000 0.0000
                         'International Tables Vol C Tables 4.2.6.8 and 6.1.1.4'
    'N' 'N' 0.0061 0.0033
                         'International Tables Vol C Tables 4.2.6.8 and 6.1.1.4'
    'Br' 'Br' -0.2901 2.4595
                         'International Tables Vol C Tables 4.2.6.8 and 6.1.1.4'
_computing_data_collection     'RAPID-AUTO (Rigaku, 1998)'
_computing_cell_refinement     'RAPID-AUTO (Rigaku, 1998)'
_computing_data_reduction     'CrystalClear (Rigaku/MSC, 2002)'
_computing_structure_solution     'SHELXS97 (Sheldrick, 2008)'
_computing_structure_refinement     'SHELXL97 (Sheldrick, 2008)'
_computing_molecular_graphics     'SHELXTL (Sheldrick, 2008)'
_computing_publication_material     'SHELXL97 (Sheldrick, 2008)'
loop_
    _atom_site_type_symbol
    _atom_site_label
    _atom_site_fract_x
    _atom_site_fract_y
    _atom_site_fract_z
    _atom_site_U_iso_or_equiv
    _atom_site_adp_type
    _atom_site_calc_flag
    _atom_site_refinement_flags
    _atom_site_occupancy
    _atom_site_symmetry_multiplicity
    _atom_site_disorder_assembly
    _atom_site_disorder_group
    Br Br1 0.25417(5) 1.06970(2) 0.430911(16) 0.05611(12) Uani d . 1 1 . .
    C C1 0.0265(4) 0.88648(17) 0.22679(12) 0.0350(4) Uani d . 1 1 . .
    C C2 -0.1470(4) 0.94431(18) 0.17824(14) 0.0420(5) Uani d . 1 1 . .
    H H2 -0.2717 0.9847 0.1974 0.050 Uiso calc R 1 1 . .
    C C3 -0.1273(5) 0.9395(2) 0.10030(14) 0.0506(6) Uani d . 1 1 . .
    H H3 -0.2424 0.9766 0.0664 0.061 Uiso calc R 1 1 . .
    C C4 0.0610(5) 0.8802(2) 0.07141(14) 0.0504(6) Uani d . 1 1 . .
    H H4 0.0706 0.8793 0.0187 0.060 Uiso calc R 1 1 . .
    C C5 0.2328(4) 0.82325(19) 0.11943(13) 0.0446(5) Uani d . 1 1 . .
    H H5 0.3591 0.7846 0.0997 0.054 Uiso calc R 1 1 . .
    C C6 0.2147(4) 0.82425(16) 0.19839(12) 0.0356(4) Uani d . 1 1 . .
    C C7 0.3499(4) 0.77144(17) 0.26390(13) 0.0365(5) Uani d . 1 1 . .
    C C8 0.5493(4) 0.69878(19) 0.27313(15) 0.0473(6) Uani d . 1 1 . .
    H H8 0.6248 0.6755 0.2309 0.057 Uiso calc R 1 1 . .
    C C9 0.6322(5) 0.6623(2) 0.34564(18) 0.0572(7) Uani d . 1 1 . .
    H H9 0.7654 0.6140 0.3522 0.069 Uiso calc R 1 1 . .
    C C10 0.5209(5) 0.6961(2) 0.40933(16) 0.0546(6) Uani d . 1 1 . .
    H H10 0.5813 0.6698 0.4577 0.066 Uiso calc R 1 1 . .
    C C11 0.3225(4) 0.76790(19) 0.40274(14) 0.0465(5) Uani d . 1 1 . .
    H H11 0.2484 0.7903 0.4455 0.056 Uiso calc R 1 1 . .
    C C12 0.2387(4) 0.80512(17) 0.32906(13) 0.0357(4) Uani d . 1 1 . .
    C C13 -0.1196(4) 0.92796(18) 0.35461(14) 0.0417(5) Uani d . 1 1 . .
    H H13A -0.1073 0.8900 0.4035 0.050 Uiso calc R 1 1 . .
    H H13B -0.2893 0.9207 0.3308 0.050 Uiso calc R 1 1 . .
    C C14 -0.0643(4) 1.04724(19) 0.36924(15) 0.0466(5) Uani d . 1 1 . .
    H H14A -0.1951 1.0790 0.3956 0.056 Uiso calc R 1 1 . .
    H H14B -0.0631 1.0846 0.3204 0.056 Uiso calc R 1 1 . .
    N N1 0.0445(3) 0.87583(15) 0.30599(10) 0.0369(4) Uani d . 1 1 . .
loop_
    _atom_site_aniso_label
    _atom_site_aniso_U_11
    _atom_site_aniso_U_22
    _atom_site_aniso_U_33
    _atom_site_aniso_U_12
    _atom_site_aniso_U_13
    _atom_site_aniso_U_23
    Br1 0.05008(16) 0.06487(19) 0.05276(18) -0.01404(11) 0.00307(12)
                                                                    -0.00812(12)
    C1 0.0349(10) 0.0342(10) 0.0358(11) -0.0048(8) 0.0038(8) -0.0010(9)
    C2 0.0387(11) 0.0423(12) 0.0441(13) 0.0013(9) 0.0002(10) 0.0007(10)
    C3 0.0585(14) 0.0479(13) 0.0417(14) -0.0059(11) -0.0106(11) 0.0088(10)
    C4 0.0685(16) 0.0497(13) 0.0322(12) -0.0103(12) 0.0017(11) 0.0014(10)
    C5 0.0533(13) 0.0427(12) 0.0394(13) -0.0039(10) 0.0117(10) -0.0061(10)
    C6 0.0370(10) 0.0337(10) 0.0363(11) -0.0056(8) 0.0055(9) -0.0034(9)
    C7 0.0352(10) 0.0339(10) 0.0401(12) -0.0040(9) 0.0035(9) -0.0024(9)
    C8 0.0413(11) 0.0414(12) 0.0589(16) 0.0033(10) 0.0042(11) -0.0067(11)
    C9 0.0480(13) 0.0421(13) 0.078(2) 0.0077(11) -0.0076(13) 0.0035(13)
    C10 0.0585(14) 0.0464(13) 0.0546(16) -0.0029(12) -0.0121(12) 0.0163(12)
    C11 0.0520(12) 0.0456(12) 0.0411(13) -0.0052(11) 0.0011(11) 0.0075(10)
    C12 0.0343(10) 0.0342(10) 0.0379(11) -0.0038(8) 0.0018(8) 0.0014(9)
    C13 0.0355(10) 0.0477(13) 0.0432(13) -0.0033(9) 0.0105(9) -0.0080(10)
    C14 0.0392(11) 0.0496(13) 0.0507(15) 0.0037(10) 0.0044(10) -0.0084(11)
    N1 0.0376(9) 0.0403(9) 0.0329(9) 0.0028(8) 0.0048(7) -0.0001(8)
_geom_special_details
;
 All esds (except the esd in the dihedral angle between two l.s. planes)
 are estimated using the full covariance matrix.  The cell esds are taken
 into account individually in the estimation of esds in distances, angles
 and torsion angles; correlations between esds in cell parameters are only
 used when they are defined by crystal symmetry.  An approximate (isotropic)
 treatment of cell esds is used for estimating esds involving l.s. planes.
;
loop_
    _geom_bond_atom_site_label_1
    _geom_bond_atom_site_label_2
    _geom_bond_site_symmetry_2
    _geom_bond_distance
    _geom_bond_publ_flag
    Br1 C14 . 1.949(3) ?
    C1 N1 . 1.385(3) ?
    C1 C2 . 1.389(3) ?
    C1 C6 . 1.408(3) ?
    C2 C3 . 1.382(4) ?
    C2 H2 . 0.9300 ?
    C3 C4 . 1.392(4) ?
    C3 H3 . 0.9300 ?
    C4 C5 . 1.372(4) ?
    C4 H4 . 0.9300 ?
    C5 C6 . 1.397(3) ?
    C5 H5 . 0.9300 ?
    C6 C7 . 1.443(3) ?
    C7 C8 . 1.395(3) ?
    C7 C12 . 1.410(3) ?
    C8 C9 . 1.373(4) ?
    C8 H8 . 0.9300 ?
    C9 C10 . 1.389(4) ?
    C9 H9 . 0.9300 ?
    C10 C11 . 1.383(4) ?
    C10 H10 . 0.9300 ?
    C11 C12 . 1.395(3) ?
    C11 H11 . 0.9300 ?
    C12 N1 . 1.387(3) ?
    C13 N1 . 1.447(3) ?
    C13 C14 . 1.508(3) ?
    C13 H13A . 0.9700 ?
    C13 H13B . 0.9700 ?
    C14 H14A . 0.9700 ?
    C14 H14B . 0.9700 ?
loop_
    _geom_angle_atom_site_label_1
    _geom_angle_atom_site_label_2
    _geom_angle_atom_site_label_3
    _geom_angle_site_symmetry_1
    _geom_angle_site_symmetry_3
    _geom_angle
    _geom_angle_publ_flag
    N1 C1 C2 . . 128.8(2) ?
    N1 C1 C6 . . 109.29(18) ?
    C2 C1 C6 . . 121.8(2) ?
    C3 C2 C1 . . 117.4(2) ?
    C3 C2 H2 . . 121.3 ?
    C1 C2 H2 . . 121.3 ?
    C2 C3 C4 . . 121.5(2) ?
    C2 C3 H3 . . 119.3 ?
    C4 C3 H3 . . 119.3 ?
    C5 C4 C3 . . 121.1(2) ?
    C5 C4 H4 . . 119.5 ?
    C3 C4 H4 . . 119.5 ?
    C4 C5 C6 . . 118.9(2) ?
    C4 C5 H5 . . 120.5 ?
    C6 C5 H5 . . 120.5 ?
    C5 C6 C1 . . 119.2(2) ?
    C5 C6 C7 . . 134.2(2) ?
    C1 C6 C7 . . 106.57(18) ?
    C8 C7 C12 . . 119.3(2) ?
    C8 C7 C6 . . 134.1(2) ?
    C12 C7 C6 . . 106.66(18) ?
    C9 C8 C7 . . 118.9(2) ?
    C9 C8 H8 . . 120.5 ?
    C7 C8 H8 . . 120.5 ?
    C8 C9 C10 . . 121.2(2) ?
    C8 C9 H9 . . 119.4 ?
    C10 C9 H9 . . 119.4 ?
    C11 C10 C9 . . 121.7(2) ?
    C11 C10 H10 . . 119.1 ?
    C9 C10 H10 . . 119.1 ?
    C10 C11 C12 . . 117.0(2) ?
    C10 C11 H11 . . 121.5 ?
    C12 C11 H11 . . 121.5 ?
    N1 C12 C11 . . 129.1(2) ?
    N1 C12 C7 . . 109.03(19) ?
    C11 C12 C7 . . 121.9(2) ?
    N1 C13 C14 . . 113.85(19) ?
    N1 C13 H13A . . 108.8 ?
    C14 C13 H13A . . 108.8 ?
    N1 C13 H13B . . 108.8 ?
    C14 C13 H13B . . 108.8 ?
    H13A C13 H13B . . 107.7 ?
    C13 C14 Br1 . . 112.18(16) ?
    C13 C14 H14A . . 109.2 ?
    Br1 C14 H14A . . 109.2 ?
    C13 C14 H14B . . 109.2 ?
    Br1 C14 H14B . . 109.2 ?
    H14A C14 H14B . . 107.9 ?
    C12 N1 C1 . . 108.42(17) ?
    C12 N1 C13 . . 126.90(19) ?
    C1 N1 C13 . . 124.65(18) ?
