# Supplementary material for: 9-(2-Bromo­eth­yl)-9H-carbazole
Source: Acta Crystallogr Sect E Struct Rep Online. 2012 Jun 13;68(Pt 7):o2026. doi: 10.1107/S1600536812024397 (PMC3393295; doi:10.1107/S1600536812024397)
Supplement: Supplementary file 2 [file e-68-o2026-Isup2.hkl]

# 
# h,k,l, Fc-squared, Fo-squared, sigma(Fo-squared) and status flag 
# 
data_I
_shelx_title ' HRB-8l in P2(1)/c' 
_shelx_refln_list_code          4 
_shelx_F_calc_maximum      161.43 
_exptl_crystal_F_000       552.00 
_reflns_d_resolution_high  0.7702 
 
loop_ 
 _symmetry_equiv_pos_as_xyz 
 'x, y, z' 
 '-x, y+1/2, -z+1/2' 
 '-x, -y, -z' 
 'x, -y-1/2, z-1/2' 
 
_cell_length_a     5.4167 
_cell_length_b    12.2541 
_cell_length_c    17.5054 
_cell_angle_alpha  90.000 
_cell_angle_beta   96.464 
_cell_angle_gamma  90.000 
 
_shelx_F_squared_multiplier     1.000 
 
loop_ 
 _refln_index_h 
 _refln_index_k 
 _refln_index_l 
 _refln_F_squared_calc 
 _refln_F_squared_meas 
 _refln_F_squared_sigma 
 _refln_observed_status 
   1   0   0     3005.80     2947.05     42.29 o 
   2   0   0     8452.62     8196.35    218.49 o 
   3   0   0       98.68       95.57      4.79 o 
   4   0   0     2591.23     2578.54     60.38 o 
   5   0   0       24.74       28.26      6.27 o 
   6   0   0      385.79      379.58     14.96 o 
   1   1   0      137.02      144.88      1.76 o 
   2   1   0      204.97      213.93      3.25 o 
   3   1   0       52.42       42.12      1.91 o 
   4   1   0      324.57      325.75      5.91 o 
   5   1   0       22.63       17.02      2.75 o 
   6   1   0      193.81      192.05      5.87 o 
   0   2   0      721.58      639.28      9.27 o 
   1   2   0     8486.35     7943.69    151.49 o 
   2   2   0     1381.15     1307.74     12.69 o 
   3   2   0       47.05       56.22      2.12 o 
   4   2   0      293.33      288.68     10.30 o 
   5   2   0       94.13      103.10      5.96 o 
   6   2   0      167.67      156.73      6.92 o 
   1   3   0    26058.83    22805.49    900.61 o 
   2   3   0       81.63       78.92      4.32 o 
   3   3   0     6341.12     6419.56    107.33 o 
   4   3   0        6.81        6.05      3.03 o 
   5   3   0       74.09       81.48      4.02 o 
   6   3   0       85.02       82.00      4.57 o 
   0   4   0     2181.56     2192.27     51.37 o 
   1   4   0     3460.34     3666.72     64.70 o 
   2   4   0      197.86      239.05      3.57 o 
   3   4   0        0.29        1.62      2.03 o 
   4   4   0      231.24      219.78      6.49 o 
   5   4   0      104.37       97.90      4.16 o 
   6   4   0       34.75       30.22      7.68 o 
   1   5   0     6908.19     6864.97    139.75 o 
   2   5   0     1916.09     1988.89     41.88 o 
   3   5   0     2023.90     2039.17     26.72 o 
   4   5   0        3.50        2.09      2.28 o 
   5   5   0      584.89      541.97     19.76 o 
   6   5   0       42.34       34.34      5.90 o 
   0   6   0     4779.93     5008.69    204.61 o 
   1   6   0      704.67      756.28     21.18 o 
   2   6   0     1651.37     1525.89     60.49 o 
   3   6   0       56.96       58.22      2.77 o 
   4   6   0      265.20      254.15     13.57 o 
   5   6   0       65.79       52.58      2.31 o 
   6   6   0       65.61       55.82     11.90 o 
   1   7   0       71.36       74.53      6.40 o 
   2   7   0      262.73      270.91      5.75 o 
   3   7   0      502.20      486.84      8.07 o 
   4   7   0      239.91      213.34      8.76 o 
   5   7   0       23.87       13.68      5.16 o 
   6   7   0       37.48       44.87     14.28 o 
   0   8   0     5672.83     6332.10    307.82 o 
   1   8   0      150.94      176.21      8.46 o 
   2   8   0     3172.35     3282.17     56.14 o 
   3   8   0      489.22      448.58     12.66 o 
   4   8   0      541.37      533.21     29.83 o 
   5   8   0       34.26       32.76     13.18 o 
   6   8   0      172.90      220.49     20.21 o 
   1   9   0      880.12      929.80     23.64 o 
   2   9   0       14.87       17.04      3.46 o 
   3   9   0        8.66        9.85      2.11 o 
   4   9   0        8.93        4.07      4.17 o 
   5   9   0      109.87      134.94     15.09 o 
   0  10   0       87.24       93.56      9.18 o 
   1  10   0       21.17       29.51      4.19 o 
   2  10   0      194.25      193.33     11.77 o 
   3  10   0       54.30       51.03      5.19 o 
   4  10   0       81.46       64.58      5.81 o 
   5  10   0       42.10       44.64     11.59 o 
   1  11   0     1224.75     1273.41     48.48 o 
   2  11   0       76.12       64.95      4.23 o 
   3  11   0      159.99      157.28     11.31 o 
   4  11   0       82.66       96.25     11.25 o 
   5  11   0       86.72      104.67      9.46 o 
   0  12   0        9.22        9.22      4.82 o 
   1  12   0       33.80       32.86      4.04 o 
   2  12   0      470.83      467.64      9.80 o 
   3  12   0       22.51       14.45      4.08 o 
   4  12   0        5.36        0.78     10.78 o 
   1  13   0      207.96      219.25      7.85 o 
   2  13   0        4.60        5.72      3.54 o 
   3  13   0       77.57       20.40     21.62 o 
   4  13   0       12.28       -5.39     23.37 o 
   0  14   0       56.20       55.60      7.16 o 
   1  14   0        9.55       13.33      4.04 o 
   2  14   0       92.49      100.46      8.29 o 
   3  14   0        2.14       -1.03      9.41 o 
   1  15   0       38.27       35.79      5.19 o 
   2  15   0       23.26       10.25      6.00 o 
  -7   1   1        5.44        7.57     15.23 o 
  -6   1   1      644.18      641.79     16.78 o 
  -5   1   1      851.58      855.30     15.17 o 
  -4   1   1     1387.16     1355.16     18.24 o 
  -3   1   1     2086.56     2117.02     24.45 o 
  -2   1   1     1773.24     1721.17     14.79 o 
  -1   1   1     1708.16     1712.85     20.80 o 
   1   1   1     2357.36     2461.37     22.97 o 
   2   1   1    11454.79    10999.63    205.93 o 
   3   1   1      434.39      430.98      5.04 o 
   4   1   1     1963.57     1980.82     29.77 o 
   5   1   1      279.74      267.46      7.35 o 
   6   1   1      108.18      119.61      5.31 o 
  -6   2   1       50.37       50.21      4.21 o 
  -5   2   1      368.19      368.55      8.60 o 
  -4   2   1      121.32      119.23      3.31 o 
  -3   2   1     2886.15     3003.08     35.80 o 
  -2   2   1       81.61       69.31      2.11 o 
  -1   2   1      173.63      178.20      6.21 o 
   0   2   1     2068.03     2048.44     27.46 o 
   1   2   1    23700.39    20465.92    624.21 o 
   2   2   1      815.68      829.86      8.32 o 
   3   2   1     2610.53     2604.08     31.52 o 
   4   2   1       34.88       31.37      3.39 o 
   5   2   1      721.15      755.16     13.01 o 
   6   2   1       31.96       27.90      3.01 o 
  -6   3   1        4.67       -0.67      3.77 o 
  -5   3   1        8.88        3.85      1.91 o 
  -4   3   1       92.43       94.14      3.05 o 
  -3   3   1      323.02      323.65      5.17 o 
  -2   3   1        3.84        3.61      0.84 o 
  -1   3   1     3902.31     3880.56     55.60 o 
   0   3   1     4093.52     3932.66     83.30 o 
   1   3   1     7532.66     7658.56    145.07 o 
   2   3   1      198.00      187.83      3.35 o 
   3   3   1      117.02      142.22      4.94 o 
   4   3   1      224.48      222.45      4.41 o 
   5   3   1       85.34       82.73      3.37 o 
   6   3   1      140.53      142.31      4.57 o 
  -6   4   1      279.94      283.70     12.97 o 
  -5   4   1      792.19      716.33     23.33 o 
  -4   4   1     1414.90     1410.27     23.24 o 
  -3   4   1     1327.98     1305.28     19.35 o 
  -2   4   1     8583.20     8746.09    190.55 o 
  -1   4   1     7696.56     7432.40    179.06 o 
   0   4   1      796.60      801.23     10.94 o 
   1   4   1     4758.76     4804.98     75.29 o 
   2   4   1     1453.50     1499.62     18.36 o 
   3   4   1     4108.47     4168.34     62.36 o 
   4   4   1      683.55      657.77      9.02 o 
   5   4   1      398.06      394.66     13.47 o 
   6   4   1       49.42       36.83      5.06 o 
  -6   5   1      160.50      164.11     13.09 o 
  -5   5   1       37.28       38.54      3.84 o 
  -4   5   1      124.72      108.71      4.29 o 
  -3   5   1       35.22       42.22      1.99 o 
  -2   5   1     2184.47     2180.76     24.29 o 
  -1   5   1       46.95       71.50      2.96 o 
   0   5   1     3057.35     3010.62     47.54 o 
   1   5   1     1102.42     1212.07     16.90 o 
   2   5   1      320.30      265.51      5.20 o 
   3   5   1      275.25      272.18      5.14 o 
   4   5   1     1063.37      995.35     12.96 o 
   5   5   1      104.78       99.50      3.20 o 
   6   5   1       13.18       18.02      8.07 o 
  -6   6   1       46.20       51.30     11.89 o 
  -5   6   1       32.32       37.00      8.10 o 
  -4   6   1      392.27      421.61     14.45 o 
  -3   6   1      267.52      269.48      8.31 o 
  -2   6   1      321.61      374.87      6.60 o 
  -1   6   1      674.14      676.91      8.67 o 
   0   6   1      312.94      294.97     12.06 o 
   1   6   1       24.44       19.07      2.30 o 
   2   6   1     2118.21     2219.33     52.81 o 
   3   6   1     1510.74     1514.47     17.91 o 
   4   6   1      164.08      160.60      7.20 o 
   5   6   1       93.19       92.45      3.03 o 
   6   6   1        0.51        1.01      6.61 o 
  -6   7   1      119.49      135.99      9.79 o 
  -5   7   1      156.31      200.08     20.53 o 
  -4   7   1      803.16      845.82     32.49 o 
  -3   7   1     1486.47     1447.58     47.42 o 
  -2   7   1      792.85      767.69     11.56 o 
  -1   7   1      348.29      376.88      7.17 o 
   0   7   1     4492.33     4763.86    142.70 o 
   1   7   1      550.83      580.34      8.29 o 
   2   7   1     6326.00     6462.24    170.64 o 
   3   7   1      348.96      354.41     23.12 o 
   4   7   1      518.32      528.66     13.07 o 
   5   7   1       66.97       49.75      7.66 o 
   6   7   1      218.28      224.78     11.69 o 
  -6   8   1        0.14       -7.22      7.22 o 
  -5   8   1       70.17       69.90     12.72 o 
  -4   8   1       43.16       38.97      5.54 o 
  -3   8   1      467.15      445.42      9.93 o 
  -2   8   1        1.79        4.15      2.76 o 
  -1   8   1      175.10      183.90     13.00 o 
   0   8   1       24.34       25.51      4.90 o 
   1   8   1      206.54      206.99      5.75 o 
   2   8   1      281.47      296.83      6.61 o 
   3   8   1      209.02      235.74     12.78 o 
   4   8   1      147.17      129.38     15.50 o 
   5   8   1        2.99        1.72      4.67 o 
  -5   9   1      101.80      134.30      9.25 o 
  -4   9   1      503.15      517.88     15.73 o 
  -3   9   1      850.65      833.46     22.92 o 
  -2   9   1        7.28        8.22      3.20 o 
  -1   9   1        5.43        7.67      4.03 o 
   0   9   1      326.22      320.34     10.83 o 
   1   9   1       39.55       37.56      3.42 o 
   2   9   1      544.42      549.66     11.05 o 
   3   9   1      229.10      219.85      9.76 o 
   4   9   1       70.56       68.82      5.10 o 
   5   9   1        1.45        0.07      5.95 o 
  -5  10   1      110.12      132.49     27.29 o 
  -4  10   1       41.09       46.25     10.12 o 
  -3  10   1       80.46       88.53      3.39 o 
  -2  10   1        2.13       -0.55      4.13 o 
  -1  10   1      950.48      974.46     16.98 o 
   0  10   1      422.24      459.95     17.36 o 
   1  10   1     1230.82     1251.08     21.59 o 
   2  10   1        3.89        9.22      2.78 o 
   3  10   1     1691.19     1678.66     31.19 o 
   4  10   1       34.45       27.05      7.51 o 
   5  10   1      128.99      159.60     15.33 o 
  -5  11   1        0.53       -4.43      4.43 o 
  -4  11   1       62.71       50.05      9.29 o 
  -3  11   1        4.49        2.52      1.79 o 
  -2  11   1      115.16      123.65     12.11 o 
  -1  11   1        4.37        2.19      6.05 o 
   0  11   1       15.53       14.83      5.52 o 
   1  11   1      158.42      165.74      9.01 o 
   2  11   1       46.81       42.66      3.76 o 
   3  11   1      185.56      158.12     29.78 o 
   4  11   1      107.64       87.78      7.00 o 
  -4  12   1      172.17      200.77     13.94 o 
  -3  12   1       69.64       74.85     10.36 o 
  -2  12   1      143.67      147.57      7.20 o 
  -1  12   1      288.67      284.05      8.12 o 
   0  12   1       23.11       23.59      5.39 o 
   1  12   1       35.74       34.37      4.35 o 
   2  12   1       22.70       16.63      3.35 o 
   3  12   1      254.25      242.83     20.93 o 
   4  12   1      124.29       99.66      7.38 o 
  -4  13   1       38.47       30.74     15.61 o 
  -3  13   1        8.54       11.09      7.53 o 
  -2  13   1        9.56       12.68      3.37 o 
  -1  13   1       20.21       21.94      4.55 o 
   0  13   1      268.93      279.10      9.44 o 
   1  13   1        9.77        7.49      4.17 o 
   2  13   1      242.08      250.51     12.24 o 
   3  13   1       37.28       35.28     11.45 o 
  -3  14   1        0.00        1.80      9.84 o 
  -2  14   1       37.19       28.12      4.18 o 
  -1  14   1       67.35       56.12      4.72 o 
   0  14   1        3.54        9.03      6.51 o 
   1  14   1       89.72       92.35      5.54 o 
   2  14   1       42.48       34.16      4.95 o 
   3  14   1        4.73       21.66     11.16 o 
  -2  15   1       80.21       56.91     14.16 o 
  -1  15   1        3.29        2.99      3.56 o 
   0  15   1       55.47       51.22      6.19 o 
   1  15   1        0.24        3.00      3.94 o 
   2  15   1       79.74       79.28      9.34 o 
  -7   0   2       98.35       93.28     12.79 o 
  -6   0   2       72.15       74.90     10.86 o 
  -5   0   2      757.92      763.02     20.22 o 
  -4   0   2      531.79      500.76     13.03 o 
  -3   0   2     4247.15     4070.51     69.33 o 
  -2   0   2     3260.12     3237.18     47.01 o 
  -1   0   2     8013.63     7522.69    315.10 o 
   1   0   2     3735.53     3793.54     58.79 o 
   2   0   2     4887.61     4783.45     88.03 o 
   3   0   2     5374.72     5644.96    116.82 o 
   4   0   2     1105.01     1132.70     21.09 o 
   5   0   2       30.61       27.85      4.48 o 
   6   0   2      374.05      387.86     15.62 o 
  -7   1   2        3.63       -4.64      6.24 o 
  -6   1   2        1.37        0.34      7.13 o 
  -5   1   2      234.52      231.30      4.51 o 
  -4   1   2      567.58      586.18      7.67 o 
  -3   1   2     1279.31     1374.99     12.36 o 
  -2   1   2      999.90      985.23      8.00 o 
  -1   1   2    10185.41     9181.08    234.70 o 
   1   1   2       11.84       14.57      1.45 o 
   2   1   2     1991.87     1970.06     19.70 o 
   3   1   2      268.74      261.67      5.24 o 
   4   1   2      130.01      125.49      4.09 o 
   5   1   2       44.11       40.29      3.82 o 
   6   1   2      248.19      240.11      7.01 o 
  -6   2   2       29.57       18.81      5.58 o 
  -5   2   2      143.75      159.63      5.32 o 
  -4   2   2      932.70      933.81     18.25 o 
  -3   2   2     1663.79     1647.51     18.93 o 
  -2   2   2     1748.66     1837.36     18.40 o 
  -1   2   2     6215.17     5056.91    510.31 o 
   0   2   2     5842.53     5535.74     76.06 o 
   1   2   2     1129.31     1116.43     12.46 o 
   2   2   2     2136.46     2139.16     21.48 o 
   3   2   2      611.34      597.12      8.25 o 
   4   2   2       85.35       87.07      3.47 o 
   5   2   2      163.07      167.72      6.59 o 
   6   2   2      155.90      165.15      6.07 o 
  -6   3   2      139.64      141.92      8.82 o 
  -5   3   2      499.90      466.41     15.29 o 
  -4   3   2     1513.87     1413.70     18.96 o 
  -3   3   2      900.29      842.88     12.35 o 
  -2   3   2     3542.27     3427.66     62.02 o 
  -1   3   2     2992.97     2798.60     97.91 o 
   0   3   2    19410.25    17521.10    588.81 o 
   1   3   2     2054.79     1931.00     21.39 o 
   2   3   2     3422.08     3466.76     41.96 o 
   3   3   2     1263.36     1199.47     15.15 o 
   4   3   2      769.17      736.49     11.64 o 
   5   3   2      921.71      914.61     14.56 o 
   6   3   2      103.37      100.46      4.65 o 
  -6   4   2       26.55       21.49      7.45 o 
  -5   4   2       87.36       72.22      4.21 o 
  -4   4   2        3.11        2.35      1.86 o 
  -3   4   2       15.66       25.80      4.01 o 
  -2   4   2      739.51      833.96     45.55 o 
  -1   4   2        2.80        5.09      1.86 o 
   0   4   2        1.29        2.41      1.44 o 
   1   4   2     1409.82     1571.01     19.56 o 
   2   4   2       97.24      113.23      3.84 o 
   3   4   2      198.08      179.08      3.78 o 
   4   4   2       61.52       57.96      4.09 o 
   5   4   2       58.32       53.12      4.42 o 
   6   4   2        0.96       -0.87      2.41 o 
  -6   5   2      155.90      185.25     20.08 o 
  -5   5   2       28.69       28.56      8.14 o 
  -4   5   2      576.55      579.25     23.47 o 
  -3   5   2      442.04      439.48     13.91 o 
  -2   5   2     2050.18     2000.88     41.69 o 
  -1   5   2     2163.81     2202.34     37.80 o 
   0   5   2     4751.25     4808.14    102.01 o 
   1   5   2      857.29      787.45      9.85 o 
   2   5   2       75.54       55.86      3.35 o 
   3   5   2      794.81      791.33     10.95 o 
   4   5   2       91.41       89.91      4.23 o 
   5   5   2      160.27      162.78      8.14 o 
   6   5   2       36.61       25.89      6.03 o 
  -6   6   2      153.78      151.56      9.84 o 
  -5   6   2      114.53      130.27      9.37 o 
  -4   6   2      692.82      720.12     36.67 o 
  -3   6   2      876.39      871.93     19.58 o 
  -2   6   2      881.77      887.27     27.03 o 
  -1   6   2     4861.25     5133.24    135.21 o 
   0   6   2     1966.82     1925.20     33.89 o 
   1   6   2     3706.09     3836.44     69.41 o 
   2   6   2     2610.08     2575.46     41.48 o 
   3   6   2     1385.19     1339.30     20.04 o 
   4   6   2      342.67      317.47      6.89 o 
   5   6   2      186.52      172.43      6.34 o 
   6   6   2       67.11       67.39      8.95 o 
  -6   7   2       16.61       27.85      9.02 o 
  -5   7   2       12.26       16.51      8.50 o 
  -4   7   2        1.28       -2.00      6.95 o 
  -3   7   2      103.45      108.41      5.66 o 
  -2   7   2      169.57      164.10      3.94 o 
  -1   7   2      333.92      356.05     19.44 o 
   0   7   2      302.95      316.97      6.66 o 
   1   7   2       71.28       81.12      3.64 o 
   2   7   2      186.25      201.62      6.59 o 
   3   7   2      292.83      292.05      5.27 o 
   4   7   2        2.73       -4.27      4.46 o 
   5   7   2       48.12       47.11      3.68 o 
   6   7   2        6.21       -4.14      7.36 o 
  -6   8   2        0.49        5.02     15.92 o 
  -5   8   2      118.92      126.09     14.14 o 
  -4   8   2      228.26      248.84     11.30 o 
  -3   8   2     1587.85     1637.56     35.94 o 
  -2   8   2      377.46      361.12      7.13 o 
  -1   8   2      614.93      651.38     20.37 o 
   0   8   2      691.65      682.07     13.57 o 
   1   8   2     1034.81     1039.42     34.79 o 
   2   8   2      133.40      113.71      5.25 o 
   3   8   2      154.08      174.52      9.92 o 
   4   8   2      276.44      265.61      8.77 o 
   5   8   2       41.71       39.09      9.63 o 
  -5   9   2      136.59      154.93      8.70 o 
  -4   9   2       71.02       82.87      9.45 o 
  -3   9   2      238.55      239.52     14.28 o 
  -2   9   2      414.27      423.32      9.31 o 
  -1   9   2      510.13      530.49     12.06 o 
   0   9   2      312.80      326.85     12.25 o 
   1   9   2      329.71      328.90      8.58 o 
   2   9   2      810.66      782.15     31.03 o 
   3   9   2      589.54      578.21     25.40 o 
   4   9   2      168.02      164.08      4.71 o 
   5   9   2        2.39       -1.89      4.73 o 
  -5  10   2        4.01        6.11      4.25 o 
  -4  10   2       45.41       54.13      8.41 o 
  -3  10   2       61.94       63.51      8.39 o 
  -2  10   2        8.70        5.58      2.54 o 
  -1  10   2       98.75      105.63      6.02 o 
   0  10   2      138.51      209.50     46.50 o 
   1  10   2       37.94       36.78      4.37 o 
   2  10   2       51.83       48.81      5.49 o 
   3  10   2        5.60        5.11      3.57 o 
   4  10   2      111.78       95.58     11.80 o 
   5  10   2        6.23       -3.91      5.86 o 
  -5  11   2       25.15       29.42     17.88 o 
  -4  11   2      178.60      224.35     12.09 o 
  -3  11   2      311.70      294.49      8.26 o 
  -2  11   2      526.33      534.88     11.94 o 
  -1  11   2      205.04      209.33      9.81 o 
   0  11   2      631.42      679.94     20.45 o 
   1  11   2      216.63      214.56     10.14 o 
   2  11   2      249.24      252.06      7.93 o 
   3  11   2       38.59       38.44      3.65 o 
   4  11   2      318.78      240.14     59.74 o 
  -4  12   2       30.43        6.34     12.68 o 
  -3  12   2        7.89       15.12      7.52 o 
  -2  12   2        5.21        5.34      3.60 o 
  -1  12   2        7.64        4.46      2.94 o 
   0  12   2       97.53       91.92     10.23 o 
   1  12   2       19.28       16.80      3.89 o 
   2  12   2        0.79       -0.17      3.64 o 
   3  12   2        7.48        6.76      2.59 o 
   4  12   2       32.14       29.41      9.39 o 
  -4  13   2       12.67       20.81     27.91 o 
  -3  13   2        0.09       -5.20     10.59 o 
  -2  13   2       45.41       46.14      4.53 o 
  -1  13   2       16.67       19.56      5.72 o 
   0  13   2       40.74       41.04      4.41 o 
   1  13   2       15.02        8.43      4.91 o 
   2  13   2        0.82        7.50      3.62 o 
   3  13   2       47.42       54.30     23.18 o 
  -3  14   2       71.07       60.45     15.32 o 
  -2  14   2       58.12       47.81      5.10 o 
  -1  14   2      102.86       99.84      9.26 o 
   0  14   2      104.99      106.27      6.72 o 
   1  14   2      226.61      216.32      9.41 o 
   2  14   2       35.15       29.44      4.57 o 
   3  14   2       66.38       46.16     22.80 o 
  -2  15   2        1.51       -3.75      6.55 o 
  -1  15   2        8.77        5.07      3.15 o 
   0  15   2       16.78        9.88      3.59 o 
   1  15   2        8.68        9.88      5.26 o 
   2  15   2        1.11        0.77      3.66 o 
  -7   1   3      169.85      202.52     14.66 o 
  -6   1   3       17.82       29.36      4.59 o 
  -5   1   3      433.35      464.45     10.78 o 
  -4   1   3       81.75       77.79      3.81 o 
  -3   1   3     4215.64     4263.01     65.70 o 
  -2   1   3      320.57      311.54      6.38 o 
  -1   1   3    13258.44    11884.88    314.00 o 
   0   1   3      549.06      576.26      6.94 o 
   1   1   3     2822.29     2790.64     37.32 o 
   2   1   3     4118.52     4316.97     56.34 o 
   3   1   3     5854.53     6211.37    105.57 o 
   4   1   3      105.45      106.63      4.49 o 
   5   1   3      784.69      809.03     16.16 o 
   6   1   3       13.49        9.91      4.58 o 
  -6   2   3       68.80       78.40      5.09 o 
  -5   2   3      159.06      156.69      8.98 o 
  -4   2   3     2545.51     2605.94     40.02 o 
  -3   2   3      226.45      269.20      3.64 o 
  -2   2   3     2851.61     2728.88     56.76 o 
  -1   2   3     1298.66     1257.54     29.47 o 
   0   2   3     7646.88     7191.96    117.74 o 
   1   2   3     1502.67     1365.31     14.76 o 
   2   2   3     2546.48     2484.30     30.92 o 
   3   2   3       71.32       73.27      7.88 o 
   4   2   3     1156.81     1175.37     16.17 o 
   5   2   3       13.82       17.55      3.80 o 
   6   2   3      141.97      141.89      7.27 o 
  -6   3   3        0.36        5.12      6.18 o 
  -5   3   3      135.83      136.21     16.84 o 
  -4   3   3        4.48        4.54      2.23 o 
  -3   3   3      274.36      293.67      4.03 o 
  -2   3   3       76.40       94.82      5.46 o 
  -1   3   3       19.43       21.32      2.27 o 
   0   3   3       59.53       61.20      1.64 o 
   1   3   3      875.96      883.79      9.36 o 
   2   3   3      206.84      201.74      4.23 o 
   3   3   3      135.12      135.94      4.86 o 
   4   3   3       43.82       46.97      4.81 o 
   5   3   3        9.59       14.37      2.96 o 
   6   3   3        4.88        2.77      3.11 o 
  -6   4   3      267.89      281.10     14.30 o 
  -5   4   3       33.80       28.99      3.31 o 
  -4   4   3     1976.25     2009.34     57.51 o 
  -3   4   3       20.94       20.91      3.00 o 
  -2   4   3     2684.04     2555.37     50.96 o 
  -1   4   3      667.88      673.21      6.95 o 
   0   4   3     7379.50     7327.07    154.11 o 
   1   4   3      842.76      831.40      9.00 o 
   2   4   3     8159.15     8383.99    165.07 o 
   3   4   3      864.72      831.20     11.64 o 
   4   4   3     1854.08     1853.67     25.92 o 
   5   4   3       76.92       93.28      8.20 o 
   6   4   3      321.45      312.68     16.34 o 
  -6   5   3        8.79       -0.74      6.78 o 
  -5   5   3      145.89      158.02      7.76 o 
  -4   5   3      204.83      197.66     10.30 o 
  -3   5   3      886.89      902.05     18.75 o 
  -2   5   3      148.53      143.56      5.29 o 
  -1   5   3     1977.92     2009.99     56.21 o 
   0   5   3      116.34      124.54      2.88 o 
   1   5   3     1183.61     1167.92     15.83 o 
   2   5   3      435.81      466.06      7.98 o 
   3   5   3      710.06      687.13     10.03 o 
   4   5   3        0.17       -2.08      2.08 o 
   5   5   3      205.43      189.09      7.79 o 
   6   5   3        0.04        0.87      6.48 o 
  -6   6   3       89.33      117.66      8.86 o 
  -5   6   3       32.95       32.26     10.26 o 
  -4   6   3      135.85      172.01      6.63 o 
  -3   6   3        7.21        8.25      6.24 o 
  -2   6   3      747.87      756.47     22.78 o 
  -1   6   3      124.02      109.23      7.00 o 
   0   6   3      748.29      729.50     11.48 o 
   1   6   3      713.64      734.29     11.22 o 
   2   6   3      631.28      646.08     14.03 o 
   3   6   3      146.08      154.58      6.54 o 
   4   6   3      169.60      177.66      6.64 o 
   5   6   3      116.25      116.35      5.00 o 
   6   6   3        7.63        9.83      7.99 o 
  -6   7   3        0.89        9.20      6.46 o 
  -5   7   3      425.08      462.46     21.75 o 
  -4   7   3       29.11       27.89      5.71 o 
  -3   7   3     1858.38     1924.81     58.03 o 
  -2   7   3        3.11        6.46      1.12 o 
  -1   7   3     2015.06     1970.67     52.93 o 
   0   7   3       58.25       54.46      4.67 o 
   1   7   3     2551.64     2539.15     41.84 o 
   2   7   3      102.68       88.12      6.47 o 
   3   7   3     2248.97     2166.39     74.75 o 
   4   7   3      140.44      133.47      9.18 o 
   5   7   3      382.87      376.11      9.19 o 
   6   7   3        2.70        4.09      6.58 o 
  -6   8   3        0.66        9.58      7.08 o 
  -5   8   3      103.40      105.00     32.45 o 
  -4   8   3       36.43       37.42      4.02 o 
  -3   8   3      222.11      247.03     10.35 o 
  -2   8   3      248.39      246.47      5.70 o 
  -1   8   3       23.42       34.36     24.78 o 
   0   8   3      223.85      221.08      5.75 o 
   1   8   3        7.04        7.62      2.88 o 
   2   8   3      223.63      218.22      7.79 o 
   3   8   3       46.58       46.22      6.22 o 
   4   8   3      233.71      208.61      5.95 o 
   5   8   3        1.81       -3.71      5.01 o 
  -5   9   3       70.44       88.96      6.26 o 
  -4   9   3        6.65       10.17      5.20 o 
  -3   9   3      356.46      426.27     18.92 o 
  -2   9   3        7.13        9.33      2.95 o 
  -1   9   3      674.60      670.96     15.71 o 
   0   9   3      616.66      643.87     17.53 o 
   1   9   3      516.96      528.97     11.83 o 
   2   9   3      710.85      722.00     14.20 o 
   3   9   3      316.65      316.44      9.21 o 
   4   9   3       48.46       62.04      4.24 o 
   5   9   3      103.62       89.09     11.11 o 
  -5  10   3        0.23       -7.28     14.85 o 
  -4  10   3      224.99      255.40     13.05 o 
  -3  10   3       63.79       66.28      6.20 o 
  -2  10   3     1225.60     1255.31     35.14 o 
  -1  10   3       20.64       18.73      4.82 o 
   0  10   3      634.40      642.05     15.67 o 
   1  10   3       31.94       32.02      3.77 o 
   2  10   3      526.69      482.68     25.59 o 
   3  10   3        8.41       10.37      5.38 o 
   4  10   3      330.87      285.52      8.77 o 
   5  10   3        0.69        0.70      6.03 o 
  -5  11   3        0.15       -0.38     14.19 o 
  -4  11   3       31.25       34.60      5.84 o 
  -3  11   3        8.63       11.26      8.80 o 
  -2  11   3        1.93        0.73      2.19 o 
  -1  11   3       10.74       12.44      3.56 o 
   0  11   3       45.48       43.28      4.83 o 
   1  11   3       29.71       28.91      4.39 o 
   2  11   3       33.22       30.11      6.95 o 
   3  11   3        9.72        5.27      3.27 o 
   4  11   3        0.51       -4.55      4.55 o 
  -4  12   3       76.53      100.37     20.62 o 
  -3  12   3        3.25        4.13      2.65 o 
  -2  12   3      241.67      249.66     25.58 o 
  -1  12   3       11.18       11.00      3.25 o 
   0  12   3      197.65      206.71     10.38 o 
   1  12   3      164.02      187.90      9.14 o 
   2  12   3      225.55      237.50     14.92 o 
   3  12   3       53.72       48.05      5.17 o 
   4  12   3       36.23       34.72      9.37 o 
  -4  13   3       11.68       22.61     15.51 o 
  -3  13   3      110.73       48.81     27.15 o 
  -2  13   3       17.80       12.36      3.63 o 
  -1  13   3      118.17      129.78     10.99 o 
   0  13   3       15.52       10.55      5.50 o 
   1  13   3      194.77      207.44      9.10 o 
   2  13   3        6.06        3.68      4.47 o 
   3  13   3       61.68       62.66     13.68 o 
  -3  14   3       10.20       16.46      8.63 o 
  -2  14   3       35.93       29.80      2.57 o 
  -1  14   3       34.71       34.19      4.54 o 
   0  14   3        2.97       -4.45      4.45 o 
   1  14   3       19.08       16.92      4.52 o 
   2  14   3       34.20       25.48      5.49 o 
   3  14   3       17.37       10.97      9.84 o 
  -2  15   3        2.49       12.28      9.69 o 
  -1  15   3       80.03       78.37      6.37 o 
   0  15   3        5.42        2.24      2.98 o 
   1  15   3       19.23       17.69      4.37 o 
   2  15   3        1.82       -0.12      4.25 o 
  -7   0   4      137.58      139.34     22.04 o 
  -6   0   4      161.46      202.07     13.27 o 
  -5   0   4      278.37      269.54      9.13 o 
  -4   0   4        2.92        6.20      7.43 o 
  -3   0   4     7525.75     7706.30    250.99 o 
  -2   0   4     3565.13     3739.34     71.73 o 
  -1   0   4    19400.50    17132.49    809.59 o 
   0   0   4     8138.98     7411.83    228.05 o 
   1   0   4     7583.37     7395.31    187.28 o 
   2   0   4      200.24      216.90     17.15 o 
   3   0   4     3066.52     2784.84    169.53 o 
   4   0   4        0.11        1.42      3.61 o 
   5   0   4     1015.56     1051.09     32.00 o 
   6   0   4        6.73       -1.27      5.14 o 
  -7   1   4        0.05       -0.24      4.92 o 
  -6   1   4      222.69      223.75      8.65 o 
  -5   1   4       38.35       39.19      4.02 o 
  -4   1   4      144.37      133.45      7.22 o 
  -3   1   4        5.67        3.65      1.48 o 
  -2   1   4     1154.92     1122.20     12.51 o 
  -1   1   4      116.10      117.98      2.29 o 
   0   1   4     5053.42     5053.37     96.53 o 
   1   1   4      399.67      398.53      6.17 o 
   2   1   4      680.43      632.70      8.18 o 
   3   1   4      324.19      360.37      9.04 o 
   4   1   4      386.44      409.68      8.93 o 
   5   1   4       34.86       35.75      3.70 o 
   6   1   4       83.10       87.21      5.36 o 
  -6   2   4       25.41       23.49      3.23 o 
  -5   2   4      328.13      337.76      8.23 o 
  -4   2   4        1.28       -0.39      2.32 o 
  -3   2   4     1957.69     2054.29     23.66 o 
  -2   2   4       34.71       35.50      1.58 o 
  -1   2   4     6546.98     6106.40    173.46 o 
   0   2   4     1210.39     1185.23     15.92 o 
   1   2   4     1595.92     1463.49     16.02 o 
   2   2   4       50.09       67.22      2.83 o 
   3   2   4     1127.81     1139.35     15.05 o 
   4   2   4      203.63      215.07     10.71 o 
   5   2   4      539.31      567.97     14.29 o 
   6   2   4        0.42        3.71      3.83 o 
  -6   3   4      155.77      171.24     11.46 o 
  -5   3   4      145.60      147.55      4.64 o 
  -4   3   4     1834.01     1836.56     21.78 o 
  -3   3   4      195.18      180.57      5.01 o 
  -2   3   4     6637.69     6699.41    155.72 o 
  -1   3   4      834.55      858.18     18.57 o 
   0   3   4    14313.22    13195.08    305.97 o 
   1   3   4     2055.31     2229.62     25.22 o 
   2   3   4     2700.31     2519.84     35.69 o 
   3   3   4        1.34        0.40      2.50 o 
   4   3   4     1350.06     1357.78     21.21 o 
   5   3   4        8.89        5.14      2.94 o 
   6   3   4      446.81      431.92     12.80 o 
  -6   4   4        0.41        4.63      6.02 o 
  -5   4   4        1.25        8.04      6.36 o 
  -4   4   4      313.97      317.67     17.26 o 
  -3   4   4      590.70      652.95     11.92 o 
  -2   4   4      379.37      449.20     10.45 o 
  -1   4   4       10.92       18.16      1.54 o 
   0   4   4        7.41        8.25      1.12 o 
   1   4   4      915.26      986.71     12.90 o 
   2   4   4       56.63       72.02      3.24 o 
   3   4   4      164.01      159.43      4.79 o 
   4   4   4       50.90       46.67      3.50 o 
   5   4   4        0.98       -2.79      3.32 o 
   6   4   4       13.52       10.72      3.27 o 
  -6   5   4       61.26       76.48      7.18 o 
  -5   5   4        3.10        3.06      3.81 o 
  -4   5   4     1301.26     1391.93     29.26 o 
  -3   5   4       80.12       79.59     12.25 o 
  -2   5   4     4409.92     4695.12    116.12 o 
  -1   5   4      745.71      782.38     14.54 o 
   0   5   4     2269.66     2326.44     34.50 o 
   1   5   4       21.07       28.73      2.45 o 
   2   5   4     2390.63     2376.92     35.14 o 
   3   5   4       90.45       98.71      8.04 o 
   4   5   4      555.17      551.51     13.49 o 
   5   5   4       49.11       48.07      4.80 o 
   6   5   4      262.79      247.37     14.19 o 
  -6   6   4       33.27       45.16      6.14 o 
  -5   6   4      221.84      223.02     12.52 o 
  -4   6   4       16.85        6.87      7.95 o 
  -3   6   4     2050.86     2058.02     45.88 o 
  -2   6   4       13.21       15.83      1.47 o 
  -1   6   4     4295.75     3984.35     74.69 o 
   0   6   4      136.16      145.98      3.50 o 
   1   6   4     1809.97     1692.01     24.02 o 
   2   6   4       80.21       86.64      4.19 o 
   3   6   4      859.37      852.70     13.03 o 
   4   6   4       14.09       10.48      2.86 o 
   5   6   4      619.52      558.14     19.23 o 
   6   6   4        0.21        2.08      6.76 o 
  -6   7   4       12.49        6.93      7.85 o 
  -5   7   4        8.31        3.90      5.40 o 
  -4   7   4       12.35        9.11      8.37 o 
  -3   7   4      136.61      139.49     21.95 o 
  -2   7   4       15.89       15.09      3.11 o 
  -1   7   4       31.43       32.47      2.33 o 
   0   7   4       27.81       38.85      8.43 o 
   1   7   4      455.89      490.62     10.60 o 
   2   7   4      198.00      209.92      7.52 o 
   3   7   4      118.77      126.84      6.18 o 
   4   7   4        0.33        2.63      4.43 o 
   5   7   4      161.12      157.67      6.14 o 
   6   7   4       15.83       11.38      6.43 o 
  -6   8   4        7.40       -9.85      9.85 o 
  -5   8   4      273.31      284.98     15.31 o 
  -4   8   4      141.53      157.64     14.80 o 
  -3   8   4      424.30      460.82     12.03 o 
  -2   8   4        3.55        1.74      3.29 o 
  -1   8   4     3700.17     3761.99    107.11 o 
   0   8   4     1004.92     1075.19     16.44 o 
   1   8   4     1022.96      973.06     18.83 o 
   2   8   4       43.16       42.89      6.70 o 
   3   8   4      402.18      427.20     12.38 o 
   4   8   4       42.24       46.11      2.93 o 
   5   8   4      322.03      350.80     21.23 o 
  -5   9   4        3.36        4.38      3.13 o 
  -4   9   4      113.59      136.44      9.18 o 
  -3   9   4       12.48       11.09      9.23 o 
  -2   9   4     1422.09     1279.75     71.19 o 
  -1   9   4       32.91       44.81      7.33 o 
   0   9   4      688.94      698.60     12.50 o 
   1   9   4       10.90       11.62      3.46 o 
   2   9   4      612.64      612.56     17.37 o 
   3   9   4       27.40       25.05      4.66 o 
   4   9   4      265.42      267.07      9.90 o 
   5   9   4        0.97       15.20     10.88 o 
  -5  10   4       15.81       26.01     17.41 o 
  -4  10   4       19.82       23.58      4.73 o 
  -3  10   4       37.84       42.36      7.52 o 
  -2  10   4        0.66        3.81      2.87 o 
  -1  10   4      365.12      372.93     14.26 o 
   0  10   4      117.22      123.65     20.11 o 
   1  10   4       85.54       81.59      5.76 o 
   2  10   4      130.85      131.36     10.14 o 
   3  10   4      120.45      117.53      8.12 o 
   4  10   4      101.63      146.07     19.08 o 
   5  10   4       26.45       40.14      7.81 o 
  -5  11   4        4.50      -17.41     17.41 o 
  -4  11   4      165.31      179.45     24.60 o 
  -3  11   4        3.62        5.69     10.36 o 
  -2  11   4      387.90      380.36     14.21 o 
  -1  11   4      205.96      222.75      5.91 o 
   0  11   4      432.12      442.06     10.21 o 
   1  11   4        9.62        7.30      3.64 o 
   2  11   4      356.17      379.12      9.11 o 
   3  11   4        8.69        5.28      5.36 o 
   4  11   4       62.85       56.49      9.16 o 
  -4  12   4        0.09        9.00     13.31 o 
  -3  12   4       20.28       10.40      8.75 o 
  -2  12   4       17.09       11.08      6.88 o 
  -1  12   4      254.21      264.48      9.48 o 
   0  12   4       61.59       65.98      4.83 o 
   1  12   4      351.05      384.75     12.16 o 
   2  12   4       72.60       68.55      7.58 o 
   3  12   4       54.78       36.68      4.31 o 
   4  12   4        5.89       21.23     15.06 o 
  -3  13   4       31.40       11.94     10.69 o 
  -2  13   4       94.83       81.73      4.02 o 
  -1  13   4        1.29        4.65      2.58 o 
   0  13   4      161.13      176.30      7.82 o 
   1  13   4       20.00       21.17      4.83 o 
   2  13   4       24.67       24.31      4.43 o 
   3  13   4        4.29        5.50      6.36 o 
  -3  14   4       40.26       45.90     10.37 o 
  -2  14   4        1.28       -0.10      6.15 o 
  -1  14   4      175.99      195.21     11.14 o 
   0  14   4        4.02        1.84      3.43 o 
   1  14   4       43.79       60.39     10.65 o 
   2  14   4        0.06       -1.35      4.01 o 
  -2  15   4        7.63       14.95      7.61 o 
  -1  15   4        8.09        6.33      4.93 o 
   0  15   4       10.64        8.97      5.79 o 
   1  15   4        8.90       11.97     10.42 o 
  -6   1   5      160.60      179.21      5.80 o 
  -5   1   5      496.61      518.12     10.93 o 
  -4   1   5     1000.69     1038.10     12.09 o 
  -3   1   5      697.70      659.84     11.38 o 
  -2   1   5      636.37      567.16      7.41 o 
  -1   1   5     7822.00     7501.21    161.21 o 
   0   1   5     2578.46     2573.33     40.89 o 
   1   1   5     8308.16     7863.95    161.24 o 
   2   1   5     4377.75     4575.73     72.93 o 
   3   1   5      743.50      674.01      9.94 o 
   4   1   5      103.80      104.47      5.45 o 
   5   1   5      429.29      448.00     16.73 o 
   6   1   5        5.05        5.72      4.81 o 
  -6   2   5      178.14      204.31     13.69 o 
  -5   2   5      413.56      403.79      8.61 o 
  -4   2   5      583.74      563.83      7.41 o 
  -3   2   5        9.21       14.92      1.43 o 
  -2   2   5     5073.47     5219.25    110.42 o 
  -1   2   5     4183.30     4122.83     77.50 o 
   0   2   5     3802.53     3724.86     54.16 o 
   1   2   5     1211.31     1191.00     13.87 o 
   2   2   5     3691.11     3764.05     49.83 o 
   3   2   5     1625.51     1700.65     21.60 o 
   4   2   5      989.99     1017.67     19.24 o 
   5   2   5      116.07      121.67      5.55 o 
   6   2   5      136.39      127.97      9.09 o 
  -6   3   5       15.81       10.21      6.24 o 
  -5   3   5        0.25       -0.94      1.65 o 
  -4   3   5      168.80      173.64      5.79 o 
  -3   3   5      230.61      214.78      5.95 o 
  -2   3   5        3.64        8.03      1.49 o 
  -1   3   5     2112.50     2235.85     38.40 o 
   0   3   5     1131.28     1144.27     13.85 o 
   1   3   5      963.36      961.04     10.86 o 
   2   3   5       19.31       15.50      2.70 o 
   3   3   5      504.91      508.75      9.47 o 
   4   3   5       28.76       26.22      4.10 o 
   5   3   5       73.78       70.53      6.58 o 
   6   3   5       11.61        7.02      3.95 o 
  -6   4   5       27.22       22.84      8.58 o 
  -5   4   5      255.42      307.35     14.93 o 
  -4   4   5      158.05      149.35      5.73 o 
  -3   4   5     1438.39     1555.60    163.80 o 
  -2   4   5     3740.69     3689.34    143.03 o 
  -1   4   5     1467.41     1424.08     19.00 o 
   0   4   5     3764.30     3654.61     45.22 o 
   1   4   5     1285.97     1304.36     14.04 o 
   2   4   5     4042.57     3951.32     60.55 o 
   3   4   5      572.45      598.29      9.80 o 
   4   4   5      137.83      136.18      4.81 o 
   5   4   5       12.74       11.82      3.34 o 
   6   4   5       76.98       73.94      7.22 o 
  -6   5   5        0.51       -7.85     10.59 o 
  -5   5   5      258.70      265.59     32.70 o 
  -4   5   5      298.66      279.09     14.16 o 
  -3   5   5     1033.29     1041.80     16.30 o 
  -1   5   5     1383.87     1390.42     46.77 o 
   0   5   5      575.95      583.42      7.17 o 
   1   5   5     2809.23     2918.42     39.32 o 
   2   5   5     1686.87     1774.53     25.74 o 
   3   5   5      373.97      353.90      8.30 o 
   4   5   5      199.17      183.37      6.80 o 
   5   5   5      127.01      120.56      8.10 o 
   6   5   5       53.75       66.62      6.58 o 
  -6   6   5        4.07      -10.91     10.91 o 
  -5   6   5       30.80       49.45      5.81 o 
  -4   6   5      510.06      508.14     10.51 o 
  -3   6   5      253.81      266.30     11.01 o 
  -2   6   5       52.63       51.91      4.98 o 
  -1   6   5      127.21       91.90      9.33 o 
   0   6   5     2552.36     2714.55     40.38 o 
   1   6   5      176.40      201.57      4.76 o 
   2   6   5      888.70      903.67     13.42 o 
   3   6   5      428.68      416.27     14.93 o 
   4   6   5      150.01      162.44      6.67 o 
   5   6   5        0.65       -0.23      2.72 o 
   6   6   5       84.33       81.83     10.15 o 
  -6   7   5       94.89       93.90     16.76 o 
  -5   7   5       75.51       71.23      8.25 o 
  -4   7   5      288.74      309.81     10.44 o 
  -3   7   5      233.66      222.55      6.83 o 
  -2   7   5      685.16      666.09     10.78 o 
  -1   7   5     4077.14     3984.16     67.64 o 
   0   7   5     1204.01     1184.50     26.52 o 
   1   7   5     2502.22     2510.79     45.95 o 
   2   7   5      326.54      333.23      7.31 o 
   3   7   5      602.18      611.61     13.02 o 
   4   7   5      155.83      155.65      8.12 o 
   5   7   5      109.58      109.54      6.78 o 
  -6   8   5       87.32      109.44     16.34 o 
  -5   8   5       17.28       17.00      7.39 o 
  -4   8   5       84.89       84.78      6.26 o 
  -3   8   5        7.99       11.34      9.90 o 
  -2   8   5      164.51      148.19      2.22 o 
  -1   8   5      181.36      194.42      3.77 o 
   0   8   5      209.11      213.22      5.63 o 
   1   8   5       96.84      100.20      6.55 o 
   2   8   5        6.58        4.27      3.57 o 
   3   8   5      168.10      174.03      6.78 o 
   4   8   5        1.28       -2.31      3.82 o 
   5   8   5       51.45       47.97      6.09 o 
  -5   9   5       35.37       29.61     31.78 o 
  -4   9   5       67.00       73.92      5.00 o 
  -3   9   5      183.74      176.28      4.99 o 
  -2   9   5        4.66        4.54      1.36 o 
  -1   9   5      411.71      393.24     11.92 o 
   0   9   5      313.05      337.00      9.50 o 
   1   9   5      197.64      184.90      7.72 o 
   2   9   5      259.91      246.73      9.58 o 
   3   9   5      283.49      284.89     11.32 o 
   4   9   5       11.91       20.29      3.26 o 
   5   9   5       70.14       75.84     10.01 o 
  -5  10   5       34.93       25.92     32.35 o 
  -4  10   5      141.35      134.20     15.67 o 
  -3  10   5      252.40      258.84      7.13 o 
  -2  10   5      317.44      316.07      9.20 o 
  -1  10   5       81.67       87.40      2.95 o 
   0  10   5     1521.82     1540.94     24.81 o 
   1  10   5      477.53      489.70     13.24 o 
   2  10   5      635.87      620.30     17.24 o 
   3  10   5      235.08      193.62     33.11 o 
   4  10   5      135.16      175.05     19.11 o 
   5  10   5       16.78        2.99      5.83 o 
  -4  11   5       22.99       33.99     14.73 o 
  -3  11   5        8.79        1.63      5.73 o 
  -2  11   5        5.33        3.88      1.93 o 
  -1  11   5       17.08       15.82      3.34 o 
   0  11   5        5.54        2.79      4.06 o 
   1  11   5      147.68      137.13      6.85 o 
   2  11   5        9.16       12.86      5.65 o 
   3  11   5        1.28        2.80      4.51 o 
   4  11   5       50.48       38.58      8.32 o 
  -4  12   5       36.74       32.32     10.31 o 
  -3  12   5       32.93       30.55     12.19 o 
  -2  12   5       49.27       45.61      2.07 o 
  -1  12   5        2.35       -0.01      3.12 o 
   0  12   5      105.77       93.47     10.79 o 
   1  12   5      145.46      132.72     13.95 o 
   2  12   5      100.10       98.34      6.19 o 
   3  12   5       21.06       20.50      3.48 o 
   4  12   5       40.39       55.57     14.81 o 
  -3  13   5      145.75      129.01     19.07 o 
  -2  13   5       62.13       59.76      6.42 o 
  -1  13   5      138.91      133.50      4.22 o 
   0  13   5      117.50      124.84      6.34 o 
   1  13   5      169.18      168.80     10.17 o 
   2  13   5       71.45       64.81      6.14 o 
   3  13   5      115.56      115.10      8.28 o 
  -3  14   5        6.48        8.53      8.40 o 
  -2  14   5       18.43        7.95     17.40 o 
  -1  14   5      102.05       94.46     24.58 o 
   0  14   5       64.36       61.78      4.01 o 
   1  14   5       17.43       18.23      3.81 o 
   2  14   5       25.75       19.86      5.65 o 
  -1  15   5       19.17       15.84      4.42 o 
   0  15   5        1.54        5.81      7.20 o 
   1  15   5       86.64       86.35      8.55 o 
  -6   0   6       95.51      101.65      5.99 o 
  -5   0   6       49.42       39.45      5.24 o 
  -4   0   6     2670.75     2790.80     53.14 o 
  -3   0   6      161.68      139.56      4.95 o 
  -2   0   6     1472.99     1281.31     39.83 o 
  -1   0   6     1846.30     1741.65     31.70 o 
   0   0   6    11319.37    10904.44    418.76 o 
   1   0   6     8871.49     9023.71    370.91 o 
   2   0   6     2353.94     2228.55     44.64 o 
   3   0   6     1245.85     1214.42     27.69 o 
   4   0   6      714.02      723.50     24.41 o 
   5   0   6      407.48      412.72     17.77 o 
   6   0   6       88.63       72.80      8.95 o 
  -6   1   6        1.11        4.88      2.55 o 
  -5   1   6      552.80      556.21      9.47 o 
  -4   1   6      343.37      360.31      5.40 o 
  -3   1   6      820.58      885.45     11.03 o 
  -2   1   6     1180.43     1284.17     20.77 o 
  -1   1   6      184.18      158.53      5.41 o 
   0   1   6      252.91      214.31      6.68 o 
   1   1   6      648.86      651.41     18.25 o 
   2   1   6       42.08       49.52      8.58 o 
   3   1   6      690.29      691.93     13.87 o 
   4   1   6       33.88       46.13      4.56 o 
   5   1   6      475.15      479.95     11.91 o 
   6   1   6       11.99       14.36      4.96 o 
  -6   2   6      315.27      322.29      9.45 o 
  -5   2   6      221.17      219.31      4.83 o 
  -4   2   6     1085.78     1142.06     23.60 o 
  -3   2   6      100.29       96.18      3.45 o 
  -2   2   6     1871.98     1897.89     23.96 o 
  -1   2   6     3047.64     3076.57     47.49 o 
   0   2   6      365.16      339.85      6.13 o 
   1   2   6      339.47      297.98      6.17 o 
   2   2   6     2900.08     2956.49     46.03 o 
   3   2   6      248.55      235.00      7.46 o 
   4   2   6      548.78      553.89     10.57 o 
   5   2   6       77.06       79.35      8.80 o 
   6   2   6      100.14      101.53      6.97 o 
  -6   3   6       56.28       42.42      8.62 o 
  -5   3   6      290.37      279.09     13.59 o 
  -4   3   6       33.07       31.64      2.80 o 
  -3   3   6     2065.20     2014.76     40.07 o 
  -2   3   6      310.85      255.09      4.14 o 
  -1   3   6     5524.48     5639.76    108.14 o 
   0   3   6     2806.61     2782.81     39.51 o 
   1   3   6     3836.41     3748.43     52.77 o 
   2   3   6     2511.59     2565.45     39.76 o 
   3   3   6     1987.83     1970.50     31.20 o 
   4   3   6      716.17      707.22     15.27 o 
   5   3   6      225.37      239.04     11.12 o 
   6   3   6       27.09       30.71      4.71 o 
  -6   4   6       34.76       28.48      7.72 o 
  -5   4   6       38.34       31.18      7.58 o 
  -4   4   6       95.22      104.63      5.42 o 
  -3   4   6      177.38      179.26     10.17 o 
  -2   4   6       20.10       19.17      1.57 o 
  -1   4   6      828.50      885.03     13.78 o 
   0   4   6       13.31       25.58      1.71 o 
   1   4   6      318.85      363.30      5.83 o 
   2   4   6       19.10       18.22      3.49 o 
   3   4   6       42.05       49.26      4.76 o 
   4   4   6      202.85      204.91     10.73 o 
   5   4   6        4.95        1.44      4.29 o 
   6   4   6       23.85       23.10      4.13 o 
  -6   5   6       14.78       29.69     10.14 o 
  -5   5   6      589.47      618.10     24.47 o 
  -4   5   6      108.28      102.97      9.53 o 
  -3   5   6      863.16      877.84     20.11 o 
  -2   5   6      696.19      652.71      7.69 o 
  -1   5   6     1428.50     1357.12     21.83 o 
   0   5   6      575.22      534.59      6.85 o 
   1   5   6      973.59      907.66     13.19 o 
   2   5   6     1012.95      990.91     15.80 o 
   3   5   6      628.80      645.86     12.23 o 
   4   5   6      419.30      417.26      9.58 o 
   5   5   6      180.54      186.17      8.02 o 
   6   5   6       34.90       40.30      4.88 o 
  -6   6   6       84.34       87.70     12.77 o 
  -5   6   6      120.64      122.15     14.69 o 
  -4   6   6      369.81      395.47     18.58 o 
  -3   6   6        6.46       -4.45      5.49 o 
  -2   6   6     1641.23     1623.37     32.80 o 
  -1   6   6      461.25      418.63      7.61 o 
   0   6   6     3630.22     3853.56     64.94 o 
   1   6   6      753.80      737.57     11.27 o 
   2   6   6     2587.89     2622.09     48.69 o 
   3   6   6      635.48      604.34     12.95 o 
   4   6   6      508.84      492.23     14.08 o 
   5   6   6       14.84       13.56      5.50 o 
  -6   7   6        8.50      -23.93     25.82 o 
  -5   7   6       31.22       56.91     13.44 o 
  -4   7   6       57.68       37.38     11.16 o 
  -3   7   6        7.17       11.45     14.52 o 
  -2   7   6        4.41        7.67     13.54 o 
  -1   7   6      433.42      462.65      8.78 o 
   0   7   6       14.28       15.70      2.11 o 
   1   7   6       11.86        9.97      2.50 o 
   2   7   6      225.83      224.77      8.51 o 
   3   7   6        0.24       -0.18      2.94 o 
   4   7   6       26.18       33.34      6.11 o 
   5   7   6       17.19       14.69      4.77 o 
  -5   8   6        6.43       16.68      9.78 o 
  -4   8   6      693.59      763.28     56.15 o 
  -3   8   6      243.24      235.85     15.01 o 
  -2   8   6      319.39      325.21     11.59 o 
  -1   8   6      160.75      133.40      3.30 o 
   0   8   6      469.82      449.05      6.84 o 
   1   8   6     1323.40     1268.20     22.70 o 
   2   8   6      410.87      415.16     10.85 o 
   3   8   6      148.09      146.84      9.64 o 
   4   8   6      173.01      178.50      7.33 o 
   5   8   6      119.42      110.41      5.83 o 
  -5   9   6      117.65      120.04     16.41 o 
  -4   9   6       75.59       41.21     20.38 o 
  -3   9   6      259.30      281.90     17.71 o 
  -2   9   6       12.36        6.37      4.11 o 
  -1   9   6      536.01      565.43      6.93 o 
   0   9   6      166.97      161.52      5.23 o 
   1   9   6     1483.21     1514.18     29.53 o 
   2   9   6       98.82       95.84      7.83 o 
   3   9   6      269.83      289.06     15.91 o 
   4   9   6        0.92        0.13      4.17 o 
   5   9   6      134.46      134.91     12.71 o 
  -5  10   6        0.64       -1.55      8.05 o 
  -4  10   6       58.98       60.35     11.71 o 
  -3  10   6       58.90       53.25     13.76 o 
  -2  10   6      322.85      322.28      5.86 o 
  -1  10   6       57.05       57.57      3.12 o 
   0  10   6        0.84        2.85      2.06 o 
   1  10   6       63.99       53.92      4.98 o 
   2  10   6      198.36      183.41      9.53 o 
   3  10   6       35.45       25.17      7.03 o 
   4  10   6        0.35       -4.25      6.17 o 
  -4  11   6        1.21        2.64      9.13 o 
  -3  11   6      156.69      191.39     30.26 o 
  -2  11   6      203.06      194.25      3.92 o 
  -1  11   6      265.97      286.26      8.52 o 
   0  11   6      251.14      249.13      8.60 o 
   1  11   6       85.36       81.29      6.47 o 
   2  11   6       75.04       81.84      7.33 o 
   3  11   6      222.54      255.38     13.00 o 
   4  11   6       73.20       70.77     10.54 o 
  -4  12   6        8.02        7.34     12.39 o 
  -3  12   6       17.15       20.78      8.55 o 
  -2  12   6      166.41      169.26     12.02 o 
  -1  12   6       46.66       42.39      6.19 o 
   0  12   6       16.89       18.16      6.39 o 
   1  12   6        0.34        2.66      3.67 o 
   2  12   6      111.53       89.79     17.73 o 
   3  12   6        0.31       -4.27      4.27 o 
  -3  13   6       10.07        1.08      8.94 o 
  -2  13   6        3.61        0.03      3.12 o 
  -1  13   6       58.62       51.02      8.35 o 
   0  13   6        0.70        0.95      3.96 o 
   1  13   6       13.50        8.90      5.09 o 
   2  13   6      121.09      101.69      7.11 o 
   3  13   6        8.65        1.69      2.96 o 
  -2  14   6       86.86       84.99     14.28 o 
  -1  14   6        9.53       12.90      9.77 o 
   0  14   6       78.98       63.09     12.74 o 
   1  14   6       74.44       68.10      6.59 o 
   2  14   6      124.85      154.91      9.08 o 
  -1  15   6        0.99        2.42      3.40 o 
   0  15   6        0.32       13.40     16.16 o 
   1  15   6        3.19       -3.69      3.69 o 
  -6   1   7      104.91      117.03      3.48 o 
  -5   1   7       40.02       31.93      3.75 o 
  -4   1   7     1785.47     1827.33     24.95 o 
  -3   1   7       83.44       87.85      2.82 o 
  -2   1   7     5128.49     5158.32    110.55 o 
  -1   1   7      269.88      275.23      6.07 o 
   0   1   7     2218.19     2038.64     36.16 o 
   1   1   7     1277.74     1329.06     18.44 o 
   2   1   7     6262.88     6390.27    122.91 o 
   3   1   7      103.71       97.23      5.54 o 
   4   1   7      750.19      747.29     16.56 o 
   5   1   7       32.43       27.98      6.34 o 
   6   1   7      191.59      191.82      8.78 o 
  -6   2   7       34.56       21.50      6.51 o 
  -5   2   7      543.93      558.88     10.25 o 
  -4   2   7       70.00       73.43      3.93 o 
  -3   2   7     2765.51     2835.68     37.23 o 
  -2   2   7       59.89       57.22      2.96 o 
  -1   2   7     5367.03     5377.39    105.19 o 
   0   2   7       76.52       93.70      6.38 o 
   1   2   7     3650.88     3644.15     59.33 o 
   2   2   7      104.90       92.71      7.87 o 
   3   2   7      974.04      939.20     16.30 o 
   4   2   7        2.33       -0.23      4.60 o 
   5   2   7      378.45      366.18     10.90 o 
   6   2   7       41.07       44.49      8.10 o 
  -6   3   7       48.11       53.64      5.83 o 
  -5   3   7        0.28       -0.49      2.29 o 
  -4   3   7      388.66      386.19      9.88 o 
  -3   3   7       19.19       22.13      1.90 o 
  -2   3   7      306.33      327.54      4.59 o 
  -1   3   7       74.59       93.39      3.57 o 
   0   3   7      339.50      318.57      5.61 o 
   1   3   7       37.60       22.78      2.76 o 
   2   3   7        2.60        4.36      3.37 o 
   3   3   7       76.79       91.12      6.13 o 
   4   3   7      228.58      237.77     10.40 o 
   5   3   7       12.43       13.15      5.33 o 
   6   3   7        0.28       -0.87      5.14 o 
  -6   4   7        3.37        4.78      6.07 o 
  -5   4   7      817.63      776.50     32.67 o 
  -4   4   7       37.06       46.98      4.04 o 
  -3   4   7     1113.86     1106.17     20.08 o 
  -2   4   7      156.53      161.36      4.20 o 
  -1   4   7     4377.38     4354.89     78.66 o 
   0   4   7       89.82      102.68      4.59 o 
   1   4   7     3092.56     3053.39     42.72 o 
   2   4   7      115.82      109.60      5.31 o 
   3   4   7     2299.78     2387.54     40.87 o 
   4   4   7      330.84      308.15     10.42 o 
   5   4   7      705.52      707.96     15.72 o 
   6   4   7       48.51       47.08      7.07 o 
  -6   5   7      149.22      144.86     11.54 o 
  -5   5   7        6.74        8.89      8.61 o 
  -4   5   7      799.77      766.69     26.97 o 
  -3   5   7       35.96       27.08     15.32 o 
  -2   5   7     1461.39     1458.54     37.60 o 
  -1   5   7      105.05      118.01      7.59 o 
   0   5   7     1226.46     1238.65     15.89 o 
   1   5   7      351.82      329.62      6.28 o 
   2   5   7      560.41      565.06     12.87 o 
   3   5   7      445.06      462.31     10.82 o 
   4   5   7      476.70      460.93     11.82 o 
   5   5   7        9.33       16.52      5.04 o 
   6   5   7       46.29       31.50      5.01 o 
  -6   6   7        3.71        9.17     16.32 o 
  -5   6   7      150.44      176.50     12.76 o 
  -4   6   7      104.55      100.98     10.26 o 
  -3   6   7     1289.36     1283.47     61.49 o 
  -2   6   7       38.58       38.67      2.66 o 
  -1   6   7      288.32      289.18      7.16 o 
   0   6   7        2.24        6.41      2.55 o 
   1   6   7      415.30      391.30      8.21 o 
   2   6   7       51.15       53.75      4.10 o 
   3   6   7      136.21      132.08      5.91 o 
   4   6   7       18.68       21.13      4.46 o 
   5   6   7       46.41       44.73      4.46 o 
  -6   7   7       68.85       51.13     10.42 o 
  -5   7   7       25.81       21.00      9.66 o 
  -4   7   7      585.63      566.78     20.01 o 
  -3   7   7        1.80        0.78      8.09 o 
  -2   7   7     1737.10     1715.21     26.41 o 
  -1   7   7       12.21       18.77      2.94 o 
   0   7   7     1269.72     1297.40     18.96 o 
   1   7   7        0.39        2.72      3.13 o 
   2   7   7     2973.48     3099.34     50.57 o 
   3   7   7      286.10      270.18      8.69 o 
   4   7   7      601.85      623.69     14.75 o 
   5   7   7       25.17       23.39      4.44 o 
  -5   8   7       72.47       62.99     11.12 o 
  -4   8   7        0.96       -8.03      8.03 o 
  -3   8   7      451.55      505.68     67.40 o 
  -2   8   7       39.72       44.25      5.98 o 
  -1   8   7        3.01        7.41      2.92 o 
   0   8   7       11.81       12.90      2.68 o 
   1   8   7       96.28      113.22      9.50 o 
   2   8   7       77.90       70.71      5.00 o 
   3   8   7      115.15      136.51      7.46 o 
   4   8   7       62.04       71.34      6.68 o 
   5   8   7       51.44       42.46      5.84 o 
  -5   9   7        4.09       -2.06     11.18 o 
  -4   9   7      356.85      326.35     17.46 o 
  -3   9   7       47.84       46.30     12.16 o 
  -2   9   7      522.93      518.74     25.23 o 
  -1   9   7       23.25       14.07      5.11 o 
   0   9   7      449.40      466.99      9.22 o 
   1   9   7      217.58      216.25     11.65 o 
   2   9   7       51.33       63.34      9.37 o 
   3   9   7       73.05       61.55      5.73 o 
   4   9   7      102.77       98.13      6.36 o 
   5   9   7        2.33        2.36      8.75 o 
  -5  10   7       71.86       88.87     15.16 o 
  -4  10   7        7.78        3.74      8.28 o 
  -3  10   7      468.78      482.88     25.98 o 
  -2  10   7      130.69      137.54      4.28 o 
  -1  10   7      493.15      507.50     11.56 o 
   0  10   7        5.21        6.99      2.24 o 
   1  10   7     1100.38     1106.27     22.79 o 
   2  10   7       32.48       24.33      8.43 o 
   3  10   7      522.99      525.76     15.80 o 
   4  10   7        0.30       -6.26      6.26 o 
  -4  11   7        0.04        1.25      8.42 o 
  -3  11   7       32.49       24.33     12.44 o 
  -2  11   7       16.68       16.38      4.22 o 
  -1  11   7       76.72       69.18      2.41 o 
   0  11   7        6.26        3.71      3.00 o 
   1  11   7        3.36       -3.12      3.74 o 
   2  11   7        5.16        8.21      5.63 o 
   3  11   7        5.01        7.02      5.96 o 
   4  11   7        1.17       23.86     14.95 o 
  -4  12   7        0.74       -9.30      9.30 o 
  -3  12   7      128.98      114.13     15.73 o 
  -2  12   7        0.37       -1.17      3.14 o 
  -1  12   7      254.66      225.27     14.35 o 
   0  12   7      109.71      101.77      5.36 o 
   1  12   7       16.32       19.29      5.53 o 
   2  12   7       76.47       83.27     10.13 o 
   3  12   7       65.57       70.45     10.57 o 
  -3  13   7       19.17       14.84     10.24 o 
  -2  13   7       32.47       38.49     11.24 o 
  -1  13   7       45.55       35.91      8.10 o 
   0  13   7      397.09      407.52     11.85 o 
   1  13   7        5.32       10.00      3.51 o 
   2  13   7       58.82       66.43      8.63 o 
   3  13   7        0.04        0.99      3.52 o 
  -2  14   7        0.13        0.58     17.44 o 
  -1  14   7        0.30        3.99      7.77 o 
   0  14   7       76.97       83.73      7.34 o 
   1  14   7       20.96       18.83      6.24 o 
   2  14   7        1.13        1.87      9.29 o 
  -1  15   7       52.48       37.20      7.28 o 
   0  15   7        4.54       -3.82      5.60 o 
  -6   0   8      165.36      151.30      8.06 o 
  -5   0   8       55.91       52.98      5.37 o 
  -4   0   8      831.06      837.09     29.43 o 
  -3   0   8       31.17       24.50      3.33 o 
  -2   0   8     3458.54     3352.28     82.30 o 
  -1   0   8      479.18      478.28     21.24 o 
   0   0   8     7421.52     7426.39    263.83 o 
   1   0   8     2421.81     2614.34     64.46 o 
   2   0   8     4843.47     5042.32    132.21 o 
   3   0   8       76.30       71.08      6.60 o 
   4   0   8     2790.34     2820.07     70.67 o 
   5   0   8       45.95       38.03      9.02 o 
   6   0   8      219.69      195.14     16.67 o 
  -6   1   8       62.55       61.64      5.35 o 
  -5   1   8       88.71       87.97      3.14 o 
  -4   1   8      100.96      101.34      4.07 o 
  -3   1   8      640.97      648.47     17.95 o 
  -2   1   8     1453.13     1570.67     28.69 o 
  -1   1   8     3059.86     3198.38     55.95 o 
   0   1   8      253.90      353.38     31.19 o 
   1   1   8       15.05       17.77      3.50 o 
   2   1   8      125.52      134.62      6.12 o 
   3   1   8      462.00      458.22     10.08 o 
   4   1   8       10.78       10.61      4.48 o 
   5   1   8       16.46       12.80      4.61 o 
   6   1   8       20.24       11.23      5.02 o 
  -6   2   8        3.55        4.40      4.31 o 
  -5   2   8      278.52      280.27      6.35 o 
  -4   2   8      670.61      677.17      7.90 o 
  -3   2   8      290.28      290.59      5.05 o 
  -2   2   8     3752.26     3997.71     91.47 o 
  -1   2   8     1275.21     1354.97     21.12 o 
   0   2   8     2669.96     2730.26     51.70 o 
   1   2   8       13.68        9.00      2.93 o 
   2   2   8      703.34      660.98     14.60 o 
   3   2   8        0.46       -0.74      3.50 o 
   4   2   8       69.99       78.63      6.47 o 
   5   2   8       87.86       90.27      9.03 o 
   6   2   8       59.51       49.60      8.30 o 
  -6   3   8       14.02       14.78      5.11 o 
  -5   3   8      377.63      356.48      9.44 o 
  -4   3   8        6.09        6.27      1.67 o 
  -3   3   8     2190.46     2167.59     48.35 o 
  -2   3   8      161.07      127.78      3.88 o 
  -1   3   8     3618.32     3477.76     61.08 o 
   0   3   8     3524.21     3823.17     63.44 o 
   1   3   8     4095.31     3994.69     76.28 o 
   2   3   8      143.84      129.10      5.79 o 
   3   3   8     2495.78     2486.21     43.30 o 
   4   3   8       88.87       87.97      6.08 o 
   5   3   8      618.70      596.05     15.44 o 
   6   3   8        2.55       -5.46      8.44 o 
  -6   4   8        1.18       -4.31      5.20 o 
  -5   4   8        0.96       -3.43      3.43 o 
  -4   4   8      117.46      112.42      5.95 o 
  -3   4   8       84.65       95.15      2.50 o 
  -2   4   8        1.13        5.24      2.76 o 
  -1   4   8      145.03      154.11      2.84 o 
   0   4   8      858.69      913.15     12.38 o 
   1   4   8      140.35      132.43      5.55 o 
   2   4   8        5.29        7.89      3.65 o 
   3   4   8        3.29        2.09      3.89 o 
   4   4   8       12.81       10.04      4.24 o 
   5   4   8       23.86       18.24      5.91 o 
   6   4   8       10.68       13.52      5.71 o 
  -6   5   8       15.12       12.96      8.14 o 
  -5   5   8      127.12      136.37      9.22 o 
  -4   5   8      288.25      297.87     14.44 o 
  -3   5   8     1111.10     1071.80     49.39 o 
  -2   5   8       26.40       32.96      2.51 o 
  -1   5   8     4501.47     4680.68    109.70 o 
   0   5   8        2.78        7.08      2.53 o 
   1   5   8     2433.19     2389.88     36.72 o 
   2   5   8       35.38       42.57      6.41 o 
   3   5   8      168.66      169.08      7.67 o 
   4   5   8       10.40        8.74      4.17 o 
   5   5   8      362.97      346.13     15.40 o 
  -6   6   8       59.76       62.29     27.95 o 
  -5   6   8       42.53       44.44      8.94 o 
  -4   6   8      581.54      544.61     18.39 o 
  -3   6   8      120.36      350.26    144.12 o 
  -2   6   8     1542.30     1585.43     46.73 o 
  -1   6   8      982.66     1040.85     16.41 o 
   0   6   8     1302.79     1276.37     28.27 o 
   1   6   8      782.55      859.22     15.68 o 
   2   6   8      754.10      729.27     13.11 o 
   3   6   8      178.70      179.28      7.47 o 
   4   6   8      398.60      416.74     14.09 o 
   5   6   8       30.70       28.99      4.97 o 
  -6   7   8       12.98       23.24      9.46 o 
  -5   7   8       17.39       14.08      9.38 o 
  -4   7   8       33.61       33.86      7.29 o 
  -3   7   8       87.38       76.28     11.73 o 
  -2   7   8       88.02       93.24      4.17 o 
  -1   7   8        0.90       -0.20      2.73 o 
   0   7   8       11.68       13.48      2.12 o 
   1   7   8       67.14       77.71      4.04 o 
   2   7   8      420.17      415.40     12.67 o 
   3   7   8        0.80        1.33      4.29 o 
   4   7   8      245.18      243.50     11.30 o 
   5   7   8       11.11       16.60      4.66 o 
  -5   8   8        1.76       -1.61      7.60 o 
  -4   8   8      102.01      134.84     15.01 o 
  -3   8   8        2.08        7.90     17.83 o 
  -2   8   8     2440.59     2420.59     44.73 o 
  -1   8   8      226.85      217.75      6.94 o 
   0   8   8      834.40      838.81     18.04 o 
   1   8   8       35.51       34.81      3.50 o 
   2   8   8      903.43      899.53     17.84 o 
   3   8   8        0.21        7.30      4.14 o 
   4   8   8      514.96      539.81     20.10 o 
   5   8   8        0.03        5.61      3.90 o 
  -5   9   8       77.22       75.44     14.42 o 
  -4   9   8        9.03       10.47      9.67 o 
  -3   9   8      133.45      125.19     16.94 o 
  -2   9   8      249.64      248.01     12.27 o 
  -1   9   8      575.73      574.18     14.94 o 
   0   9   8      191.34      201.33      6.70 o 
   1   9   8       45.24       41.69      5.99 o 
   2   9   8      431.44      434.48     13.46 o 
   3   9   8      241.12      257.02     13.80 o 
   4   9   8       12.84       17.38      6.53 o 
  -5  10   8       35.62       35.72     11.79 o 
  -4  10   8        2.50        3.42      7.35 o 
  -3  10   8        6.17       -2.94     15.56 o 
  -2  10   8       10.87        4.25      4.51 o 
  -1  10   8      154.42      148.19     13.90 o 
   0  10   8       25.59       24.13      2.54 o 
   1  10   8       25.39       18.28      4.71 o 
   2  10   8      111.40      125.78      8.21 o 
   3  10   8       34.77       26.87      5.79 o 
   4  10   8       11.95        8.56      4.02 o 
  -4  11   8        4.56       10.62      8.57 o 
  -3  11   8      332.77      364.72     24.34 o 
  -2  11   8       17.08        8.60      6.67 o 
  -1  11   8      271.80      274.36      6.92 o 
   0  11   8      130.02      140.82      6.55 o 
   1  11   8      776.77      761.01     15.15 o 
   2  11   8       10.23       11.73      4.25 o 
   3  11   8       59.55       60.84      9.06 o 
   4  11   8        8.92       -4.82      7.82 o 
  -4  12   8       16.79       21.59     14.83 o 
  -3  12   8       12.91       11.47     10.50 o 
  -2  12   8       26.18       28.28      5.10 o 
  -1  12   8       80.82       73.16      8.51 o 
   0  12   8        8.60       11.59      3.59 o 
   1  12   8       39.20       47.90      4.52 o 
   2  12   8       72.98       75.72      7.10 o 
   3  12   8        5.29        4.35      7.43 o 
  -3  13   8       23.48       25.26     12.46 o 
  -2  13   8        4.56       11.11     11.93 o 
  -1  13   8       66.23       46.02     13.63 o 
   0  13   8        8.97        1.05      3.40 o 
   1  13   8       37.49       42.23      4.14 o 
   2  13   8        0.21        2.04      8.70 o 
  -2  14   8       94.48       92.92     15.61 o 
  -1  14   8       44.69       37.86      7.87 o 
   0  14   8       75.51       58.42     12.95 o 
   1  14   8       39.45       31.04      7.57 o 
  -6   1   9      129.59      127.50      6.20 o 
  -5   1   9      510.78      533.48     12.43 o 
  -4   1   9      393.16      419.48      9.48 o 
  -3   1   9      521.28      459.95     11.56 o 
  -2   1   9     2523.24     2691.92     56.37 o 
  -1   1   9     2123.28     2024.54     34.83 o 
   0   1   9     3322.51     3475.01     73.77 o 
   1   1   9     2081.71     2132.28     33.77 o 
   2   1   9      922.90      821.75     15.28 o 
   3   1   9      428.81      415.54     13.00 o 
   4   1   9     1182.77     1151.68     24.30 o 
   5   1   9      315.76      338.48     15.45 o 
   6   1   9       58.44       54.15      8.08 o 
  -6   2   9      154.90      159.40      9.84 o 
  -5   2   9       40.24       46.50      5.18 o 
  -4   2   9      398.74      439.44     11.01 o 
  -3   2   9      438.70      448.22      7.69 o 
  -2   2   9     1395.86     1442.38     25.75 o 
  -1   2   9       70.52       38.03      3.74 o 
   0   2   9      127.90      102.62      5.11 o 
   1   2   9     1960.59     1911.50     32.06 o 
   2   2   9     1081.35     1072.70     21.98 o 
   3   2   9      105.39      111.78      6.87 o 
   4   2   9      218.58      242.81     12.45 o 
   5   2   9      168.59      184.76     11.41 o 
   6   2   9        1.07        2.50      4.93 o 
  -6   3   9       14.07       12.35      4.67 o 
  -5   3   9       31.73       37.27      3.10 o 
  -4   3   9      123.41      121.22      3.28 o 
  -3   3   9      245.90      252.87     12.38 o 
  -2   3   9       15.08       13.17      2.66 o 
  -1   3   9       48.50       51.16      5.64 o 
   0   3   9       18.44       34.05      3.00 o 
   1   3   9        1.37        3.24      3.16 o 
   2   3   9      411.36      426.93     12.47 o 
   3   3   9       59.11       67.04      5.57 o 
   4   3   9        4.78        2.57      5.74 o 
   5   3   9       27.48       26.46      7.10 o 
  -6   4   9       59.97       43.57      8.43 o 
  -5   4   9      341.72      352.53     10.12 o 
  -4   4   9      584.91      596.25     21.59 o 
  -3   4   9     1283.01     1309.34     33.68 o 
  -2   4   9     1505.42     1526.80     53.92 o 
  -1   4   9     3010.08     3120.71     46.55 o 
   0   4   9     1494.84     1491.14     20.92 o 
   1   4   9     3545.30     3451.29     57.81 o 
   2   4   9     2246.28     2290.62     41.86 o 
   3   4   9     1513.64     1451.82     26.23 o 
   4   4   9      190.90      202.95     10.97 o 
   5   4   9      166.34      163.40      9.89 o 
  -6   5   9        1.78       -3.78     19.68 o 
  -5   5   9       71.34       70.53     11.43 o 
  -4   5   9        4.91        0.65      5.53 o 
  -3   5   9      365.34      376.00     17.01 o 
  -2   5   9      210.30      201.94      4.31 o 
  -1   5   9      263.51      256.26      6.87 o 
   0   5   9      166.96      166.28      6.49 o 
   1   5   9      965.52     1081.04     17.22 o 
   2   5   9       83.18      104.14     11.70 o 
   3   5   9        7.90        2.64      4.08 o 
   4   5   9       50.99       45.96      5.52 o 
   5   5   9       55.20       51.12      5.81 o 
  -6   6   9       27.38       35.84     11.92 o 
  -5   6   9        6.90       -6.11     10.94 o 
  -4   6   9      238.46      257.39     45.82 o 
  -3   6   9       32.18       29.82      8.76 o 
  -2   6   9      134.33      135.34      3.72 o 
  -1   6   9      283.42      290.42      6.81 o 
   0   6   9      331.93      354.71      7.87 o 
   1   6   9      423.01      415.76      9.69 o 
   2   6   9       37.52       40.74      3.88 o 
   3   6   9       63.18       58.68      5.00 o 
   4   6   9        2.35       -2.42      5.93 o 
   5   6   9       72.27       74.88      7.13 o 
  -5   7   9      142.45      143.93     16.58 o 
  -4   7   9      238.55      219.83     18.18 o 
  -3   7   9      328.54      342.61     18.45 o 
  -2   7   9      411.73      409.68     10.48 o 
  -1   7   9      962.95     1011.72     18.33 o 
   0   7   9     1367.35     1437.14     30.36 o 
   1   7   9      637.53      663.62     11.03 o 
   2   7   9      729.05      704.26     15.47 o 
   3   7   9      560.69      550.84     15.54 o 
   4   7   9      257.01      260.35     10.58 o 
   5   7   9       69.09       65.58      6.71 o 
  -5   8   9        5.56        3.32     10.31 o 
  -4   8   9        1.08       -6.37      7.86 o 
  -3   8   9       63.41       61.16     10.05 o 
  -2   8   9      178.37      181.26     12.07 o 
  -1   8   9      256.13      271.10      8.86 o 
   0   8   9      441.96      482.28     14.27 o 
   1   8   9      131.29      124.52      8.90 o 
   2   8   9       13.86       21.00      4.37 o 
   3   8   9        0.11       -1.19      3.76 o 
   4   8   9       41.30       45.89      5.42 o 
   5   8   9        9.32        6.71      4.78 o 
  -5   9   9       87.75       95.79     14.37 o 
  -4   9   9       43.89       31.20     10.25 o 
  -3   9   9      143.40      143.78     17.75 o 
  -2   9   9      338.98      338.96      6.56 o 
  -1   9   9      219.37      216.26      7.56 o 
   0   9   9      391.95      392.19     10.97 o 
   1   9   9       49.78       51.68      6.36 o 
   2   9   9      511.39      516.82     16.47 o 
   3   9   9       87.04       86.57      6.77 o 
   4   9   9       60.80       57.03      8.93 o 
  -4  10   9       77.82       64.05     14.83 o 
  -3  10   9       37.53       34.09     10.41 o 
  -2  10   9       23.62       28.04      5.07 o 
  -1  10   9      177.39      146.88      6.69 o 
   0  10   9      398.24      440.98     10.04 o 
   1  10   9        5.56        0.58      4.23 o 
   2  10   9      149.00      166.25     11.92 o 
   3  10   9       84.08       87.48      6.79 o 
   4  10   9      103.17      100.56      7.35 o 
  -4  11   9       85.38       75.14     14.36 o 
  -3  11   9        5.89        1.73     10.90 o 
  -2  11   9       19.57       22.86      3.13 o 
  -1  11   9       27.92       32.42      6.85 o 
   0  11   9      142.22      149.83     12.82 o 
   1  11   9       22.31       26.26      5.33 o 
   2  11   9        0.91       -1.42      4.12 o 
   3  11   9       48.26       43.87     12.58 o 
  -3  12   9       64.30       61.03     18.28 o 
  -2  12   9       93.54       86.24     10.69 o 
  -1  12   9      258.19      229.28     16.65 o 
   0  12   9       47.85       34.99      4.49 o 
   1  12   9      283.22      270.95     10.82 o 
   2  12   9       68.42       72.45      5.92 o 
   3  12   9      149.47      130.30      9.47 o 
  -3  13   9       20.08       21.05     12.67 o 
  -2  13   9       26.54       30.63     14.76 o 
  -1  13   9        2.41        3.86      6.85 o 
   0  13   9        8.93       12.45      4.98 o 
   1  13   9      100.40      121.77     13.00 o 
   2  13   9       12.69       11.39      4.61 o 
  -2  14   9        6.27        8.86     14.11 o 
  -1  14   9       42.36       38.75      8.22 o 
   0  14   9       14.65       17.47      7.45 o 
   1  14   9       33.95       25.28      5.71 o 
  -6   0  10       19.85       18.31      4.74 o 
  -5   0  10     1203.31     1239.22     48.72 o 
  -4   0  10        6.67        8.57      3.49 o 
  -3   0  10     2525.18     2510.21     78.61 o 
  -2   0  10     1121.14     1252.29     34.76 o 
  -1   0  10     8211.52     7854.50    291.63 o 
   0   0  10       49.44       23.71      5.94 o 
   1   0  10     4828.13     4900.60    152.58 o 
   2   0  10       45.31       41.02      8.40 o 
   3   0  10      931.55      917.81     30.19 o 
   4   0  10       10.30        7.23      9.26 o 
   5   0  10      614.06      591.84     24.94 o 
  -6   1  10        1.05        0.93      3.39 o 
  -5   1  10        1.58        0.66      2.46 o 
  -4   1  10       10.52       11.33      2.54 o 
  -3   1  10      100.61      100.38     14.88 o 
  -2   1  10      246.62      225.44      8.85 o 
  -1   1  10      265.86      407.81     66.32 o 
   0   1  10      317.07      322.77     14.75 o 
   1   1  10      850.32      931.82     20.26 o 
   2   1  10      184.76      179.51     12.18 o 
   3   1  10       43.77       43.32      5.89 o 
   4   1  10        3.32        2.00      4.62 o 
   5   1  10       28.20       33.18      7.61 o 
  -6   2  10        7.57        3.44      5.06 o 
  -5   2  10       76.13       88.01      4.01 o 
  -4   2  10        6.33        8.32      2.32 o 
  -3   2  10      214.87      212.11      8.14 o 
  -2   2  10      276.32      277.82     10.98 o 
  -1   2  10     1500.33     1497.00     26.35 o 
   0   2  10      530.38      543.97     14.92 o 
   1   2  10     1166.77     1135.16     21.03 o 
   2   2  10      124.98      119.51     10.56 o 
   3   2  10      194.22      189.13      8.92 o 
   4   2  10      394.78      397.38     13.20 o 
   5   2  10        5.58        5.71      5.09 o 
  -6   3  10      165.52      156.96      9.67 o 
  -5   3  10       11.06        5.73      1.75 o 
  -4   3  10      754.35      786.97     14.05 o 
  -3   3  10      418.76      438.77     10.47 o 
  -2   3  10     3298.09     3180.15     77.75 o 
  -1   3  10      373.98      393.64     12.37 o 
   0   3  10     2988.93     2825.60     48.12 o 
   1   3  10      282.91      279.32      8.72 o 
   2   3  10     2676.08     2767.26     56.94 o 
   3   3  10        5.42        6.79      5.12 o 
   4   3  10      485.53      510.59     17.27 o 
   5   3  10      122.99      131.25     10.13 o 
  -6   4  10       14.98        5.88      4.47 o 
  -5   4  10       22.41       18.39      5.36 o 
  -4   4  10        3.36        2.29      1.00 o 
  -3   4  10       40.80       47.86      3.63 o 
  -2   4  10       24.24       34.31      2.84 o 
  -1   4  10      345.34      408.40      7.67 o 
   0   4  10        2.32        4.72      3.02 o 
   1   4  10        3.48        6.05      4.04 o 
   2   4  10       23.21       31.53      7.11 o 
   3   4  10       59.12       45.36      6.18 o 
   4   4  10       14.38        8.93      5.60 o 
   5   4  10        2.54        3.16      4.78 o 
  -6   5  10      144.28      151.46     15.80 o 
  -5   5  10        9.62        8.24      6.02 o 
  -4   5  10      393.44      396.07     18.15 o 
  -3   5  10      104.88      115.04      4.29 o 
  -2   5  10     1902.20     1946.51     41.54 o 
  -1   5  10       25.50       23.93      1.62 o 
   0   5  10     2318.77     2412.52     38.00 o 
   1   5  10       91.81       84.85     12.08 o 
   2   5  10      925.65      901.10     20.62 o 
   3   5  10      277.91      261.80     13.22 o 
   4   5  10      149.42      162.63     15.83 o 
   5   5  10       32.25       39.41      7.18 o 
  -6   6  10        6.87        5.88     13.01 o 
  -5   6  10       80.97       88.66      9.16 o 
  -4   6  10       69.63       69.65     11.11 o 
  -3   6  10      180.76      194.33      3.09 o 
  -2   6  10      281.01      281.12     21.80 o 
  -1   6  10      753.28      746.18     18.84 o 
   0   6  10      249.87      251.03      8.51 o 
   1   6  10     1110.03     1096.76     20.58 o 
   2   6  10       32.06       28.29      6.20 o 
   3   6  10      596.35      633.51     17.10 o 
   4   6  10      120.24      115.02      9.39 o 
   5   6  10      104.08      106.11      7.95 o 
  -5   7  10        5.33       -6.71      6.71 o 
  -4   7  10        9.15       -0.19      6.06 o 
  -3   7  10       18.79        8.48      7.02 o 
  -2   7  10        6.97        9.33      2.72 o 
  -1   7  10       26.23       28.13      4.50 o 
   0   7  10       36.00       44.89      4.66 o 
   1   7  10       62.48       64.65      5.31 o 
   2   7  10      108.45      102.41      6.46 o 
   3   7  10      112.41      114.79      6.92 o 
   4   7  10        1.50        5.79      4.80 o 
   5   7  10        3.87       10.31      6.15 o 
  -5   8  10      214.16      216.13     15.32 o 
  -4   8  10       19.08       15.02      8.21 o 
  -3   8  10      806.59      780.86     32.00 o 
  -2   8  10       64.90       61.79      3.57 o 
  -1   8  10     1261.27     1324.18     27.83 o 
   0   8  10      143.79      132.28      6.79 o 
   1   8  10     1753.73     1742.88     36.16 o 
   2   8  10       40.08       46.77      4.66 o 
   3   8  10       93.86      130.67      7.15 o 
   4   8  10       25.37       29.83      5.22 o 
  -5   9  10        0.90       -1.16      8.64 o 
  -4   9  10       22.19       18.91      8.26 o 
  -3   9  10       39.55       38.23     10.42 o 
  -2   9  10       28.19       30.55      5.27 o 
  -1   9  10       57.65       53.79      6.75 o 
   0   9  10      282.63      281.93     15.73 o 
   1   9  10        6.41        9.19      3.21 o 
   2   9  10      147.63      167.69      8.46 o 
   3   9  10       12.73        8.57      6.51 o 
   4   9  10       72.47       55.77      6.67 o 
  -4  10  10        8.01        2.07      7.69 o 
  -3  10  10        8.63       -8.54     11.35 o 
  -2  10  10       11.34       10.00      2.24 o 
  -1  10  10       39.78       32.33      4.63 o 
   0  10  10       36.02       15.57      8.29 o 
   1  10  10        2.63        1.85      4.45 o 
   2  10  10        1.41       -1.02      5.38 o 
   3  10  10        1.66        3.70      7.83 o 
   4  10  10       60.93       70.88      8.34 o 
  -4  11  10       86.46       79.02     18.01 o 
  -3  11  10       22.17       30.45     11.57 o 
  -2  11  10      292.58      307.89     10.84 o 
  -1  11  10      189.68      177.59     10.78 o 
   0  11  10      452.65      427.19     16.49 o 
   1  11  10       46.48       43.88      6.25 o 
   2  11  10      125.13      133.76      8.56 o 
   3  11  10       45.62       34.98      6.39 o 
  -3  12  10       64.52       79.21     18.74 o 
  -2  12  10        3.74       -0.26      8.78 o 
  -1  12  10       17.71       16.83      4.10 o 
   0  12  10        3.28        1.07      5.79 o 
   1  12  10       40.99       39.09      6.00 o 
   2  12  10       23.83       24.67      5.42 o 
   3  12  10       39.18       43.61      7.95 o 
  -2  13  10       56.30       64.75     14.15 o 
  -1  13  10        3.33       -1.89      6.05 o 
   0  13  10       49.35       50.45      7.43 o 
   1  13  10        0.96        3.85      9.38 o 
   2  13  10       17.64       19.80      9.16 o 
  -1  14  10       36.48       36.13      8.77 o 
   0  14  10       38.10       35.51     14.95 o 
  -6   1  11        5.26        5.78      4.01 o 
  -5   1  11      554.42      580.70     10.24 o 
  -4   1  11      343.67      337.49     10.31 o 
  -3   1  11      504.87      509.27     22.29 o 
  -2   1  11       29.90       31.25      3.62 o 
  -1   1  11     2046.65     1913.97     36.93 o 
   0   1  11       36.22       42.25      5.02 o 
   1   1  11     3116.09     3025.83     62.46 o 
   2   1  11       21.15       30.25      4.85 o 
   3   1  11     1590.03     1586.49     45.12 o 
   4   1  11       29.60       32.57      8.13 o 
   5   1  11       87.25      108.17     14.97 o 
  -6   2  11       88.66       77.60      7.24 o 
  -5   2  11       11.31        7.99      2.13 o 
  -4   2  11      876.05      885.49     14.48 o 
  -3   2  11       67.88       66.35      9.58 o 
  -2   2  11      861.38      846.94     15.95 o 
  -1   2  11       16.66       20.29      5.12 o 
   0   2  11     2771.32     2905.25     56.92 o 
   1   2  11       51.16       48.20      4.97 o 
   2   2  11     2584.69     2626.27     64.73 o 
   3   2  11       10.22       14.44      5.42 o 
   4   2  11      331.81      320.45     12.80 o 
   5   2  11        9.75       12.96      6.58 o 
  -6   3  11        6.41       -1.80      3.62 o 
  -5   3  11       76.15       74.58      6.61 o 
  -4   3  11        3.08        1.19      2.29 o 
  -3   3  11      265.42      269.35      8.26 o 
  -2   3  11        9.11        9.86      3.11 o 
  -1   3  11       30.08       33.62      4.57 o 
   0   3  11      474.03      520.03     13.52 o 
   1   3  11      788.82      792.35     20.61 o 
   2   3  11       16.08       14.71      4.84 o 
   3   3  11       92.10       91.79      7.44 o 
   4   3  11        2.57        1.84      5.27 o 
   5   3  11       64.35       57.18      9.14 o 
  -6   4  11      190.40      178.77     19.63 o 
  -5   4  11      150.75      152.73     16.64 o 
  -4   4  11      399.52      386.65     15.38 o 
  -3   4  11      278.34      257.32     11.77 o 
  -2   4  11     1006.03     1027.64     20.98 o 
  -1   4  11        0.94       -2.47      2.47 o 
   0   4  11     1414.53     1390.37     23.15 o 
   1   4  11       58.74       57.43      5.15 o 
   2   4  11     1786.68     1772.43     46.33 o 
   3   4  11       34.49       32.22      6.44 o 
   4   4  11      643.51      638.89     20.72 o 
   5   4  11       11.25        8.72      5.58 o 
  -6   5  11       15.35        0.85     11.26 o 
  -5   5  11      187.32      190.36     16.83 o 
  -4   5  11        0.16       -3.60      5.91 o 
  -3   5  11      234.07      224.64      8.03 o 
  -2   5  11       93.74       88.14      6.70 o 
  -1   5  11      933.68     1027.36     14.23 o 
   0   5  11       24.55       24.00      4.20 o 
   1   5  11      493.86      503.93     12.63 o 
   2   5  11        3.54        4.42      4.99 o 
   3   5  11      571.51      562.49     19.20 o 
   4   5  11       87.04       85.86      8.39 o 
   5   5  11       56.13       50.72      8.69 o 
  -5   6  11       89.07       85.02     26.23 o 
  -4   6  11       23.70       27.65      7.80 o 
  -3   6  11       65.25       64.31      2.17 o 
  -2   6  11      217.05      207.60     17.96 o 
  -1   6  11       15.45       21.69      5.36 o 
   0   6  11      268.29      266.45      7.63 o 
   1   6  11      117.03      120.64      5.70 o 
   2   6  11      418.14      410.99     12.27 o 
   3   6  11       85.30       91.20      8.63 o 
   4   6  11      191.64      206.31     13.28 o 
   5   6  11        0.47       -0.02      5.57 o 
  -5   7  11      277.22      277.27     25.71 o 
  -4   7  11       77.73       73.69      9.14 o 
  -3   7  11      647.51      620.87     20.74 o 
  -2   7  11       94.10       94.09     13.06 o 
  -1   7  11      654.29      658.53     21.22 o 
   0   7  11       84.66       93.83      9.65 o 
   1   7  11     1836.26     1865.48     41.19 o 
   2   7  11       55.30       69.45      6.59 o 
   3   7  11      700.46      714.04     22.58 o 
   4   7  11       27.10       24.16      6.32 o 
  -5   8  11        1.06        5.79     11.60 o 
  -4   8  11       83.74       87.84     10.47 o 
  -3   8  11        0.39        2.94      9.82 o 
  -2   8  11        1.43        4.30      4.45 o 
  -1   8  11        0.24       -0.39      3.01 o 
   0   8  11        7.66       13.76      6.17 o 
   1   8  11       12.00       14.31      7.07 o 
   2   8  11       44.49       45.70      5.24 o 
   3   8  11       49.24       55.95      7.02 o 
   4   8  11       14.21        9.38      5.32 o 
  -5   9  11       34.53       26.33     14.66 o 
  -4   9  11       31.84       33.43     10.49 o 
  -3   9  11       52.42       51.78     14.42 o 
  -2   9  11       70.03       90.29      6.23 o 
  -1   9  11        5.10        2.44      5.81 o 
   0   9  11      232.44      208.39     10.69 o 
   1   9  11      559.20      557.71     21.68 o 
   2   9  11        6.92       10.14      4.66 o 
   3   9  11       91.64       99.47      8.89 o 
   4   9  11       43.56       17.07      8.79 o 
  -4  10  11       72.23       83.75     12.51 o 
  -3  10  11        7.06       12.51     12.56 o 
  -2  10  11      383.64      387.57      7.24 o 
  -1  10  11        0.19        1.10      5.63 o 
   0  10  11      573.44      587.64     18.81 o 
   1  10  11        0.27       -3.99      6.20 o 
   2  10  11      515.67      522.70     13.49 o 
   3  10  11        4.50        2.68      5.27 o 
  -4  11  11        2.15       -0.53     10.16 o 
  -3  11  11        2.29        4.08     13.31 o 
  -2  11  11        6.85        2.09      3.51 o 
  -1  11  11        2.62       -5.77      5.77 o 
   0  11  11       47.14       50.43      5.86 o 
   1  11  11       15.84       14.99      8.78 o 
   2  11  11       25.18       31.09      5.43 o 
   3  11  11        0.27        3.10      5.64 o 
  -3  12  11       13.08       13.09     15.31 o 
  -2  12  11       19.67       15.87     13.94 o 
  -1  12  11        0.00        7.07      5.61 o 
   0  12  11      106.29      105.91      7.23 o 
   1  12  11        8.15        0.97      6.04 o 
   2  12  11      106.78      123.04     12.08 o 
  -2  13  11       18.37       13.22     21.31 o 
  -1  13  11       19.84       10.44      5.97 o 
   0  13  11       11.79       11.17      4.46 o 
   1  13  11      114.23      119.67     24.22 o 
  -5   0  12       69.33       99.78     15.56 o 
  -4   0  12        4.62        8.73      3.61 o 
  -3   0  12     2701.94     2752.66    131.58 o 
  -2   0  12     1857.99     1748.64     43.65 o 
  -1   0  12      482.59      437.19     16.34 o 
   0   0  12     1132.15     1126.17     68.25 o 
   1   0  12     1706.30     1661.39     80.21 o 
   2   0  12       25.85       13.61      7.04 o 
   3   0  12     2098.59     2099.37     80.67 o 
   4   0  12      132.76      153.95     15.71 o 
   5   0  12      240.65      229.93     34.22 o 
  -6   1  12       34.40       33.94      5.96 o 
  -5   1  12       65.82       62.19      3.63 o 
  -4   1  12      420.68      414.40      7.05 o 
  -3   1  12      345.73      359.54     13.87 o 
  -2   1  12      158.70      205.87     18.79 o 
  -1   1  12        6.59        4.99      4.63 o 
   0   1  12      264.44      299.05     12.07 o 
   1   1  12      532.53      508.72     18.45 o 
   2   1  12        3.64        6.56      5.04 o 
   3   1  12        5.86        3.61      4.83 o 
   4   1  12      158.23      163.94     11.85 o 
   5   1  12        8.43        9.63      6.32 o 
  -6   2  12       34.05       24.39      5.53 o 
  -5   2  12      242.19      247.93      6.50 o 
  -4   2  12       95.13      103.94      6.59 o 
  -3   2  12      930.19      939.77     20.79 o 
  -2   2  12      965.29      982.37     18.13 o 
  -1   2  12      629.60      617.09     29.27 o 
   0   2  12       54.18       58.83      9.19 o 
   1   2  12      215.41      209.73      8.69 o 
   2   2  12        3.32        9.68      5.39 o 
   3   2  12      305.71      316.31     13.18 o 
   4   2  12        5.59        5.97      6.67 o 
   5   2  12      101.96       87.69     14.32 o 
  -6   3  12       96.60      113.25     12.75 o 
  -5   3  12       12.10       11.14      3.96 o 
  -4   3  12      633.25      671.44     11.85 o 
  -3   3  12      785.84      739.56     12.54 o 
  -2   3  12      536.16      523.52     11.20 o 
  -1   3  12      952.93      878.19     22.30 o 
   0   3  12     1895.73     1890.16     42.02 o 
   1   3  12     1015.99     1015.98     22.49 o 
   2   3  12      401.31      407.82     13.25 o 
   3   3  12        4.62        3.99      5.67 o 
   4   3  12      834.80      830.97     25.63 o 
   5   3  12       75.11       70.32      9.41 o 
  -6   4  12       39.00       21.39      6.42 o 
  -5   4  12        0.64       -1.30      2.92 o 
  -4   4  12       70.98       70.16      3.54 o 
  -3   4  12      266.27      268.63      8.21 o 
  -2   4  12       25.19       21.95      6.33 o 
  -1   4  12       44.94       46.75      3.26 o 
   0   4  12        0.83       -3.60      4.10 o 
   1   4  12        0.54        2.03      3.49 o 
   2   4  12        2.77        3.96      4.67 o 
   3   4  12      106.60      113.33      8.39 o 
   4   4  12       87.41       87.60     10.48 o 
   5   4  12        0.57       -1.85      7.81 o 
  -5   5  12       36.09       27.78      6.83 o 
  -4   5  12      338.87      373.86     35.43 o 
  -3   5  12       99.93       95.47     11.11 o 
  -2   5  12     1711.64     1717.01     93.95 o 
  -1   5  12      577.80      568.47     10.25 o 
   0   5  12      334.68      329.22      9.15 o 
   1   5  12       17.89       24.65      5.49 o 
   2   5  12      608.21      623.27     19.49 o 
   3   5  12        6.94        4.49      4.90 o 
   4   5  12      376.91      387.25     17.54 o 
   5   5  12       18.25       13.01      6.86 o 
  -5   6  12      106.21       97.14     14.04 o 
  -4   6  12       85.82       88.02     11.07 o 
  -3   6  12      451.48      412.14     19.38 o 
  -2   6  12      997.05      999.67     27.05 o 
  -1   6  12      386.75      419.61     10.64 o 
   0   6  12      600.31      623.63     11.35 o 
   1   6  12      242.03      245.80      9.48 o 
   2   6  12       65.95       61.34      5.81 o 
   3   6  12      253.18      258.95     12.80 o 
   4   6  12       54.92       64.91      8.97 o 
  -5   7  12       16.35       12.29     12.30 o 
  -4   7  12        9.52       11.89     10.29 o 
  -3   7  12        1.03        2.08      2.94 o 
  -2   7  12       49.55       49.09      5.53 o 
  -1   7  12      315.13      298.18     13.51 o 
   0   7  12      171.00      191.53      7.23 o 
   1   7  12       28.24       26.35      5.04 o 
   2   7  12       20.36       17.57      4.85 o 
   3   7  12       18.60       27.54      6.53 o 
   4   7  12        5.91        7.74      6.17 o 
  -5   8  12      151.53      187.77     21.17 o 
  -4   8  12      157.17      211.32     23.26 o 
  -3   8  12      375.96      325.64     27.88 o 
  -2   8  12      113.03      118.64      6.40 o 
  -1   8  12      373.89      387.45     18.62 o 
   0   8  12      122.76      134.86      7.48 o 
   1   8  12      415.99      425.37     11.13 o 
   2   8  12       10.88       16.57      6.01 o 
   3   8  12      238.95      204.49     13.43 o 
   4   8  12        0.66       -0.86      5.48 o 
  -4   9  12       89.95       69.72     18.25 o 
  -3   9  12       46.41       63.06     15.51 o 
  -2   9  12      182.30      208.32     12.30 o 
  -1   9  12      208.85      215.25      8.60 o 
   0   9  12       23.12       27.85      8.55 o 
   1   9  12       27.88       24.26      9.11 o 
   2   9  12      174.57      165.28     10.42 o 
   3   9  12       63.70       63.52      8.12 o 
   4   9  12       32.48       33.89      9.34 o 
  -4  10  12        1.89       -1.84     19.47 o 
  -3  10  12       15.83       15.67     25.12 o 
  -2  10  12       44.53       51.05     10.22 o 
  -1  10  12       10.99        7.28      3.52 o 
   0  10  12        4.36       11.68     12.68 o 
   1  10  12       17.79       17.77      8.17 o 
   2  10  12       12.49        2.96      7.21 o 
   3  10  12       56.26       45.29      7.48 o 
  -3  11  12       51.52       50.91     17.04 o 
  -2  11  12      197.52      192.03     10.98 o 
  -1  11  12      447.94      467.79     18.26 o 
   0  11  12        5.29        0.71      5.70 o 
   1  11  12        3.99        6.32      5.73 o 
   2  11  12      132.68      138.72     11.82 o 
   3  11  12       27.25       24.93     12.06 o 
  -3  12  12        1.23        7.86     13.39 o 
  -2  12  12       24.00        5.92     12.85 o 
  -1  12  12       84.28       85.79     12.24 o 
   0  12  12        2.99       -2.15      5.91 o 
   1  12  12       29.42       21.96      6.86 o 
   2  12  12       36.84       38.74     10.01 o 
  -2  13  12       37.60       54.01     19.49 o 
  -1  13  12        3.11        4.14      5.20 o 
   0  13  12       27.50       11.77     12.08 o 
   1  13  12        1.56       -3.28      5.97 o 
  -6   1  13       83.82       84.85     16.97 o 
  -5   1  13       14.24       19.39      3.31 o 
  -4   1  13      130.37      144.43      6.47 o 
  -3   1  13      744.92      786.95     25.56 o 
  -2   1  13     1807.88     1715.97     35.34 o 
  -1   1  13      477.35      487.50     16.54 o 
   0   1  13      845.91      815.95     24.48 o 
   1   1  13     1142.61     1126.83     25.65 o 
   2   1  13     1966.82     1923.96     42.10 o 
   3   1  13       50.86       46.56      6.86 o 
   4   1  13      138.12      145.69     11.13 o 
   5   1  13       49.78       41.06      8.37 o 
  -6   2  13       24.20       15.94      3.89 o 
  -5   2  13      195.77      196.50      4.29 o 
  -4   2  13       18.88        8.15      4.96 o 
  -3   2  13       42.51       48.50      4.40 o 
  -2   2  13     1306.02     1351.27     31.10 o 
  -1   2  13      654.22      656.51     17.26 o 
   0   2  13      476.62      490.43     16.07 o 
   1   2  13      592.76      606.26     18.91 o 
   2   2  13       69.02       75.44      7.85 o 
   3   2  13       55.87       66.81      8.23 o 
   4   2  13      206.58      213.18     15.72 o 
   5   2  13       87.31       80.37     12.82 o 
  -6   3  13        9.18        4.22      6.18 o 
  -5   3  13       20.90       18.85      5.88 o 
  -4   3  13        1.71        0.77      2.25 o 
  -3   3  13        4.30        7.65      2.37 o 
  -2   3  13       50.36       51.30      4.67 o 
  -1   3  13      204.18      210.48      9.03 o 
   0   3  13      217.31      222.58     10.52 o 
   1   3  13       68.50       60.69      6.09 o 
   2   3  13      177.92      165.49     12.01 o 
   3   3  13      149.15      155.60     11.99 o 
   4   3  13        1.09        0.31      5.51 o 
   5   3  13        9.76        3.78      6.13 o 
  -5   4  13      213.04      221.48     15.80 o 
  -4   4  13      149.16      176.09      5.82 o 
  -3   4  13      254.54      252.61     13.19 o 
  -2   4  13      380.58      398.30     30.98 o 
  -1   4  13     2032.62     1968.08     34.60 o 
   0   4  13      929.67      903.60     21.28 o 
   1   4  13     2567.05     2427.61     49.07 o 
   2   4  13      167.88      173.92      9.35 o 
   3   4  13      504.54      529.33     19.70 o 
   4   4  13       61.16       64.76     10.30 o 
   5   4  13       49.10       49.64     19.64 o 
  -5   5  13        2.58      -13.86     13.88 o 
  -4   5  13       41.48       40.54     14.71 o 
  -3   5  13      283.91      255.52     11.97 o 
  -2   5  13      220.63      214.65     12.44 o 
  -1   5  13       14.86       16.82      3.42 o 
   0   5  13       41.71       50.59      4.98 o 
   1   5  13      777.87      741.18     18.98 o 
   2   5  13      173.89      195.28      9.16 o 
   3   5  13        4.60        3.53      4.92 o 
   4   5  13       10.23       16.76      7.21 o 
  -5   6  13        1.03        2.08      7.39 o 
  -4   6  13       31.23       20.85     10.92 o 
  -3   6  13      303.42      265.95      9.60 o 
  -2   6  13      106.87      105.87      6.24 o 
  -1   6  13        7.00        8.67      4.42 o 
   0   6  13      714.79      696.38     17.98 o 
   1   6  13      145.47      143.29     10.82 o 
   2   6  13      137.96      143.47      9.50 o 
   3   6  13       26.47       30.40      7.94 o 
   4   6  13        4.77       13.93      9.12 o 
  -5   7  13        5.45        6.34      8.60 o 
  -4   7  13       21.24       20.89     11.91 o 
  -3   7  13       33.63       28.98      2.15 o 
  -2   7  13      280.10      295.69     17.54 o 
  -1   7  13      422.46      438.11     15.70 o 
   0   7  13     1040.41     1098.64     19.32 o 
   1   7  13       25.03       24.92      4.68 o 
   2   7  13      439.88      434.20     14.66 o 
   3   7  13      238.62      235.49     12.02 o 
   4   7  13       77.61       67.76      8.65 o 
  -4   8  13       25.38       26.70     13.17 o 
  -3   8  13       98.34       73.80      8.87 o 
  -2   8  13      169.51      158.12      5.82 o 
  -1   8  13      211.36      216.21      9.76 o 
   0   8  13       10.16        6.56      7.33 o 
   1   8  13       37.30       46.45      7.80 o 
   2   8  13       10.65       14.60      5.27 o 
   3   8  13       42.63       38.89      6.93 o 
   4   8  13        0.01        1.72      5.89 o 
  -4   9  13       96.57      110.28     16.56 o 
  -3   9  13      130.17      128.89     16.28 o 
  -2   9  13       68.54       75.71      8.20 o 
  -1   9  13      681.50      674.25     19.90 o 
   0   9  13      493.99      490.33     15.73 o 
   1   9  13       43.25       46.36      7.91 o 
   2   9  13        7.30       14.78      7.13 o 
   3   9  13       51.19       51.89      7.16 o 
  -4  10  13       44.98       36.94     13.79 o 
  -3  10  13       56.15       41.81     19.11 o 
  -2  10  13        1.49        1.69      6.40 o 
  -1  10  13       26.56       33.05      5.31 o 
   0  10  13       37.69       44.51      6.22 o 
   1  10  13      144.49      179.67     28.44 o 
   2  10  13       70.43       63.23     12.08 o 
   3  10  13       94.13       71.86     10.42 o 
  -3  11  13        7.80      -12.06     12.06 o 
  -2  11  13       34.72       35.04      7.11 o 
  -1  11  13       27.71       25.87      4.36 o 
   0  11  13       34.41       29.06      6.93 o 
   1  11  13       24.66       21.50      8.33 o 
   2  11  13        0.82       15.49     11.30 o 
  -2  12  13       49.76       38.68     19.72 o 
  -1  12  13       62.71       50.19      6.69 o 
   0  12  13      164.56      153.29     19.59 o 
   1  12  13       73.30       76.23     12.61 o 
   0  13  13      156.41      123.45     24.97 o 
  -5   0  14       10.27       18.90      6.71 o 
  -4   0  14      531.16      543.52     23.74 o 
  -3   0  14      137.98      108.22     11.16 o 
  -2   0  14      527.46      489.29     22.20 o 
  -1   0  14        2.36       -4.11      7.93 o 
   0   0  14     1397.11     1465.64     64.61 o 
   1   0  14       68.85      103.07     39.40 o 
   2   0  14      350.88      361.97     19.99 o 
   3   0  14        1.22       -1.62      8.40 o 
   4   0  14      316.35      297.32     27.58 o 
   5   0  14       48.37       31.90     13.08 o 
  -5   1  14       36.08       36.94      3.75 o 
  -4   1  14       10.66       14.84      4.13 o 
  -3   1  14      170.10      156.87      7.90 o 
  -2   1  14       64.13       56.07      6.06 o 
  -1   1  14     1671.08     1663.38     37.71 o 
   0   1  14      500.37      520.47     16.42 o 
   1   1  14       60.46       63.83      6.86 o 
   2   1  14      382.40      390.39     16.39 o 
   3   1  14      308.81      275.20     12.98 o 
   4   1  14        6.15       15.47      6.97 o 
   5   1  14       19.64       28.13     12.23 o 
  -5   2  14       10.31        4.54      3.42 o 
  -4   2  14      290.76      294.15      7.60 o 
  -3   2  14       37.11       38.67      5.12 o 
  -2   2  14      862.08      823.62     18.06 o 
  -1   2  14      231.37      245.27     14.38 o 
   0   2  14      890.07      917.55     27.67 o 
   1   2  14      298.63      323.26     12.06 o 
   2   2  14      336.05      343.50     14.82 o 
   3   2  14      385.36      330.67     15.36 o 
   4   2  14      129.80      146.77     15.92 o 
  -5   3  14      199.36      208.89     14.12 o 
  -4   3  14        3.32        7.65      4.58 o 
  -3   3  14      512.64      517.16     15.78 o 
  -2   3  14       41.05       51.40      7.25 o 
  -1   3  14      703.25      683.97     22.44 o 
   0   3  14      143.21      128.78     14.36 o 
   1   3  14      624.73      608.17     15.91 o 
   2   3  14      122.07      146.89     12.70 o 
   3   3  14      783.53      793.07     23.20 o 
   4   3  14        0.43        0.44      6.75 o 
  -5   4  14        1.96        2.99      7.57 o 
  -4   4  14      120.59      119.81      5.00 o 
  -3   4  14       97.99      112.89     11.90 o 
  -2   4  14       32.39       36.65      5.01 o 
  -1   4  14       83.22       87.36      6.25 o 
   0   4  14      276.33      273.84     11.49 o 
   1   4  14        0.09       -5.48      5.49 o 
   2   4  14       14.52        8.38      5.65 o 
   3   4  14       19.06       19.12      6.70 o 
   4   4  14       30.91       29.37      7.87 o 
  -5   5  14      145.38      142.07     14.66 o 
  -4   5  14       19.15       10.02      9.43 o 
  -3   5  14      731.29      628.34     22.13 o 
  -2   5  14       71.50       61.28      4.88 o 
  -1   5  14      361.90      344.26     19.17 o 
   0   5  14      136.91      147.72      7.91 o 
   1   5  14      611.87      568.19     15.20 o 
   2   5  14       31.82       34.67      5.96 o 
   3   5  14       58.11       57.02      7.71 o 
   4   5  14       62.78       61.80     10.12 o 
  -5   6  14       32.61       26.73     11.29 o 
  -4   6  14      150.52      154.96     17.51 o 
  -3   6  14      119.53      114.52      5.25 o 
  -2   6  14      170.91      205.63     13.35 o 
  -1   6  14       89.50       95.42      3.97 o 
   0   6  14      610.67      630.61     12.17 o 
   1   6  14        1.06       -1.06      5.22 o 
   2   6  14      592.49      618.08     21.36 o 
   3   6  14       48.95       32.21      7.72 o 
   4   6  14      313.55      333.84     21.41 o 
  -5   7  14        2.15       -2.86     10.58 o 
  -4   7  14       54.66       66.77     12.29 o 
  -3   7  14        1.42        2.48      2.01 o 
  -2   7  14        5.68       -3.27      5.47 o 
  -1   7  14       34.28       25.42      5.87 o 
   0   7  14      413.87      410.87     13.38 o 
   1   7  14       42.06       42.25      6.70 o 
   2   7  14       12.03        8.34      6.20 o 
   3   7  14        8.42        4.53      6.00 o 
   4   7  14      119.30      116.81     10.76 o 
  -4   8  14       42.40       42.38     12.42 o 
  -3   8  14        9.58        4.24     13.26 o 
  -2   8  14      606.34      593.72     28.97 o 
  -1   8  14       45.01       35.55      6.80 o 
   0   8  14      202.48      224.65     13.58 o 
   1   8  14       25.72       21.91      5.71 o 
   2   8  14       33.39       41.86      6.48 o 
   3   8  14       40.96       44.83      7.23 o 
  -4   9  14       61.40       56.09     17.32 o 
  -3   9  14       27.62       20.90     11.37 o 
  -2   9  14       16.29       16.50      4.34 o 
  -1   9  14      255.33      275.47     11.31 o 
   0   9  14       49.58       53.65      6.97 o 
   1   9  14      193.67      224.23     20.64 o 
   2   9  14       20.27       29.42      6.35 o 
   3   9  14      138.32      138.16     10.34 o 
  -3  10  14       15.23        1.56     10.25 o 
  -2  10  14       34.24       34.01      4.10 o 
  -1  10  14        0.56        0.58      4.54 o 
   0  10  14        0.79       -5.74      6.89 o 
   1  10  14       38.25       22.39      8.66 o 
   2  10  14       14.85        5.39      7.09 o 
  -3  11  14      112.90      119.56     19.38 o 
  -2  11  14        0.61       -2.43     11.47 o 
  -1  11  14       35.08       38.52      6.26 o 
   0  11  14       23.17       18.50      7.26 o 
   1  11  14      233.73      281.43     40.51 o 
   2  11  14        8.47        7.94      7.76 o 
  -2  12  14       59.55       65.18     21.85 o 
  -1  12  14        6.39        7.29      6.24 o 
   0  12  14       24.11        7.57      7.27 o 
   1  12  14       12.14       12.23      8.35 o 
  -5   1  15       31.42       24.88      4.13 o 
  -4   1  15      203.22      210.71      6.75 o 
  -3   1  15       26.56       20.92      5.15 o 
  -2   1  15      283.06      310.20     12.45 o 
  -1   1  15        1.61       -0.95      4.48 o 
   0   1  15     1703.82     1839.27     53.29 o 
   1   1  15      187.26      193.11     10.45 o 
   2   1  15      302.17      324.48     14.66 o 
   3   1  15        0.59        3.82      6.25 o 
   4   1  15      119.62      122.92     11.45 o 
  -5   2  15       91.72       69.79      9.43 o 
  -4   2  15        1.71       -3.49      3.49 o 
  -3   2  15      617.55      632.92     17.37 o 
  -2   2  15      118.07       96.89      6.56 o 
  -1   2  15      947.49      936.66     38.44 o 
   0   2  15      177.25      171.38     15.50 o 
   1   2  15     1640.88     1683.56     36.59 o 
   2   2  15       99.98       99.85      9.85 o 
   3   2  15      239.13      214.02     12.39 o 
   4   2  15       72.54       56.17     10.12 o 
  -5   3  15        8.41        7.13      7.22 o 
  -4   3  15       21.21       11.97      4.61 o 
  -3   3  15       26.17       22.26      3.35 o 
  -2   3  15      578.74      545.72     18.67 o 
  -1   3  15        0.40       -6.23      7.38 o 
   0   3  15      266.00      247.12     12.33 o 
   1   3  15       61.85       60.56      7.24 o 
   2   3  15      170.28      176.21     14.44 o 
   3   3  15       21.76       22.37      7.17 o 
   4   3  15        6.17       10.08      7.10 o 
  -5   4  15       21.12       16.00      8.66 o 
  -4   4  15        9.38        7.24      4.53 o 
  -3   4  15      239.22      248.01     12.19 o 
  -2   4  15        3.28        2.55      4.47 o 
  -1   4  15      479.03      496.65     12.17 o 
   0   4  15       35.01       35.07      6.55 o 
   1   4  15      318.85      339.30     14.96 o 
   2   4  15      111.00      123.10      9.82 o 
   3   4  15      237.72      238.53     15.19 o 
   4   4  15        4.03        2.44      7.30 o 
  -5   5  15        0.28        6.86      7.42 o 
  -4   5  15      129.54      141.85     13.27 o 
  -3   5  15      164.60      123.97     12.99 o 
  -2   5  15      491.84      514.42     16.69 o 
  -1   5  15        1.30        3.77      4.32 o 
   0   5  15      688.37      655.61     17.92 o 
   1   5  15      217.90      203.47     10.02 o 
   2   5  15      313.66      327.09     15.20 o 
   3   5  15       31.41       36.72      7.96 o 
   4   5  15       72.19       43.79     10.29 o 
  -5   6  15       40.32       29.97     12.86 o 
  -4   6  15       17.71       13.75      9.12 o 
  -3   6  15      144.58      141.84      9.98 o 
  -2   6  15       12.24        3.76      6.56 o 
  -1   6  15      416.31      419.16     12.65 o 
   0   6  15       47.46       36.02      5.16 o 
   1   6  15      529.74      490.68     19.17 o 
   2   6  15       13.61       15.20      5.73 o 
   3   6  15       32.79       25.43      6.53 o 
   4   6  15        0.30       -2.71      7.64 o 
  -4   7  15      104.97      101.35     28.02 o 
  -3   7  15        5.40        1.99      3.30 o 
  -2   7  15      187.31      205.25      7.88 o 
  -1   7  15        3.60        3.81      4.53 o 
   0   7  15      451.93      477.31     11.57 o 
   1   7  15       44.35       46.05      7.68 o 
   2   7  15      185.02      188.51     12.65 o 
   3   7  15       96.27      108.57      9.89 o 
  -4   8  15       16.71       13.77     13.85 o 
  -3   8  15        8.53       12.30     14.19 o 
  -2   8  15       12.03        8.38      3.63 o 
  -1   8  15       34.31       33.38      8.96 o 
   0   8  15        0.92        2.71      5.73 o 
   1   8  15      126.39      145.99      9.22 o 
   2   8  15        1.20        6.35      4.90 o 
   3   8  15        1.94        3.04      5.53 o 
  -3   9  15        5.38        2.98     11.06 o 
  -2   9  15       78.78       78.96     13.94 o 
  -1   9  15        2.33        1.90      5.02 o 
   0   9  15      247.47      235.89     18.62 o 
   1   9  15        6.47        8.09      9.59 o 
   2   9  15      125.62      129.38      9.39 o 
  -3  10  15       68.90       90.94     17.68 o 
  -2  10  15        1.96        4.02      7.41 o 
  -1  10  15      178.42      192.61     14.36 o 
   0  10  15       43.10       39.18      8.41 o 
   1  10  15      193.85      188.36     15.50 o 
   2  10  15      112.89       98.79     13.82 o 
  -2  11  15       11.97        8.42     31.41 o 
  -1  11  15       17.36       16.04      5.20 o 
   0  11  15        1.93        3.73      7.59 o 
   1  11  15       26.41       22.70     10.77 o 
  -5   0  16      126.12      129.93     28.85 o 
  -4   0  16      260.90      296.94     20.70 o 
  -3   0  16      252.94      251.82     12.74 o 
  -2   0  16      329.24      377.72     21.20 o 
  -1   0  16       42.25       37.87      9.05 o 
   0   0  16      580.05      635.10     38.64 o 
   1   0  16      197.88      229.54     18.68 o 
   2   0  16      780.67      812.63     35.55 o 
   3   0  16      104.45      109.53     19.17 o 
   4   0  16      185.20      175.37     25.22 o 
  -5   1  16        0.81        3.55      3.59 o 
  -4   1  16       64.24       20.79     14.68 o 
  -3   1  16       78.16       74.73      7.63 o 
  -2   1  16      319.56      311.43     13.80 o 
  -1   1  16        5.44        3.78      6.32 o 
   0   1  16      219.51      262.84     15.93 o 
   1   1  16       89.51       96.59      8.24 o 
   2   1  16      102.30       96.41      8.89 o 
   3   1  16      130.22      135.20     11.01 o 
   4   1  16        7.87        1.91      7.48 o 
  -5   2  16       56.33       45.82      6.75 o 
  -4   2  16       32.53       36.91      5.20 o 
  -3   2  16      334.38      295.85     11.81 o 
  -2   2  16        5.02        4.40      5.60 o 
  -1   2  16      379.49      358.37     23.68 o 
   0   2  16      437.71      448.34     18.82 o 
   1   2  16       62.42       56.30      8.41 o 
   2   2  16      288.77      282.55     16.60 o 
   3   2  16       82.18       74.98      9.24 o 
   4   2  16       87.08       86.70     11.06 o 
  -5   3  16       56.52       60.55     14.85 o 
  -4   3  16       62.09       58.59     15.06 o 
  -3   3  16      371.60      409.36     13.33 o 
  -2   3  16      311.59      271.74     12.26 o 
  -1   3  16      197.48      220.70     11.99 o 
   0   3  16       16.91       14.87      6.16 o 
   1   3  16      366.38      372.60     17.34 o 
   2   3  16       52.02       58.04     10.86 o 
   3   3  16      292.45      286.57     14.12 o 
   4   3  16      197.19      214.82     17.28 o 
  -5   4  16        3.15        7.15      8.52 o 
  -4   4  16        0.12       -1.13      3.69 o 
  -3   4  16        7.58       10.20      2.98 o 
  -2   4  16        0.28        1.90      3.94 o 
  -1   4  16       47.03       49.14      5.55 o 
   0   4  16       44.38       49.26      7.43 o 
   1   4  16       89.24       84.71      9.52 o 
   2   4  16       12.38       19.95      7.68 o 
   3   4  16        9.88        7.59      6.24 o 
   4   4  16       15.20       12.89      8.48 o 
  -4   5  16       87.50       48.96     31.12 o 
  -3   5  16       20.09       19.52      4.17 o 
  -2   5  16      149.87      135.59      7.22 o 
  -1   5  16      295.50      292.64      9.12 o 
   0   5  16       94.59       86.31      5.27 o 
   1   5  16      573.28      597.01     23.04 o 
   2   5  16        4.58        5.63      6.27 o 
   3   5  16      451.12      504.90     24.25 o 
  -4   6  16       79.25       67.25     16.57 o 
  -3   6  16      200.00      164.48     11.25 o 
  -2   6  16       51.90       56.46      6.59 o 
  -1   6  16      189.93      205.78      9.19 o 
   0   6  16      100.61      111.07      7.78 o 
   1   6  16       30.37       33.68      7.27 o 
   2   6  16       58.61       53.69      7.44 o 
   3   6  16      145.42      142.46     21.43 o 
  -4   7  16       54.57       49.41     12.90 o 
  -3   7  16        0.02       15.52     16.27 o 
  -2   7  16        8.13       -0.85      9.14 o 
  -1   7  16        0.22       -0.30      5.02 o 
   0   7  16        0.11       -0.48      3.94 o 
   1   7  16       15.63       19.05      4.82 o 
   2   7  16        2.72        5.85      5.76 o 
   3   7  16        5.49       -5.08      8.18 o 
  -4   8  16       51.64       31.37     28.10 o 
  -3   8  16       79.93       80.22     40.77 o 
  -2   8  16       71.77       55.59      5.86 o 
  -1   8  16       12.41       11.92      5.15 o 
   0   8  16      104.97      118.78     11.53 o 
   1   8  16        8.35        7.41      4.55 o 
   2   8  16      538.01      549.89     21.04 o 
  -3   9  16       21.60       15.80     22.61 o 
  -2   9  16       33.00       30.19      4.59 o 
  -1   9  16       17.74       26.00      6.99 o 
   0   9  16       75.04       73.34      8.13 o 
   1   9  16       14.31       10.01      8.52 o 
   2   9  16       93.22       96.20     12.14 o 
  -2  10  16        2.10       -4.17      4.28 o 
  -1  10  16        0.03        5.50      7.17 o 
   0  10  16       44.23       32.04      9.47 o 
   1  10  16        2.52       -3.13      7.62 o 
  -1  11  16       30.70       23.71      4.86 o 
   0  11  16       10.82       25.70     12.72 o 
  -5   1  17       61.72       46.11     10.07 o 
  -4   1  17       45.99       43.35      4.76 o 
  -3   1  17      328.25      270.32     12.42 o 
  -2   1  17      209.14      227.93     12.85 o 
  -1   1  17      869.05      799.40     28.12 o 
   0   1  17       39.63       65.20      8.23 o 
   1   1  17      234.23      240.81     14.18 o 
   2   1  17       58.24       72.16      8.54 o 
   3   1  17      114.17      109.83     11.82 o 
   4   1  17       57.06       51.85     12.41 o 
  -5   2  17       28.35       37.50     12.58 o 
  -4   2  17      172.17      178.75     10.02 o 
  -3   2  17       23.10       26.41      5.03 o 
  -2   2  17      464.34      438.61     15.02 o 
  -1   2  17       26.97       35.68      7.97 o 
   0   2  17      157.90      188.33     11.80 o 
   1   2  17       38.57       52.08      7.09 o 
   2   2  17      199.42      216.86     12.98 o 
   3   2  17       14.75       12.54      7.75 o 
  -5   3  17        0.84       24.03     26.20 o 
  -4   3  17       31.17       22.67      4.88 o 
  -3   3  17       65.46       64.65      4.54 o 
  -2   3  17       36.24       37.08      6.33 o 
  -1   3  17        1.79        1.86      5.04 o 
   0   3  17        2.23       -4.73      4.73 o 
   1   3  17       46.67       38.06      8.18 o 
   2   3  17       41.97       44.25      9.47 o 
   3   3  17        0.29        0.87      6.43 o 
  -4   4  17      136.26      126.66     18.45 o 
  -3   4  17      122.28      117.34      9.64 o 
  -2   4  17      381.88      364.75     13.11 o 
  -1   4  17       93.47      125.24      5.98 o 
   0   4  17      749.58      702.63     21.30 o 
   1   4  17       63.26       60.96     10.92 o 
   2   4  17       94.16      102.03     12.72 o 
   3   4  17       77.55       71.43     10.43 o 
  -4   5  17        0.62        7.95     23.08 o 
  -3   5  17       19.36       13.74      4.25 o 
  -2   5  17       26.99       34.87      8.53 o 
  -1   5  17      292.38      305.36     10.04 o 
   0   5  17       24.79       18.51      4.31 o 
   1   5  17      140.56      138.36     14.88 o 
   2   5  17       14.18       13.66      6.97 o 
   3   5  17       26.26       28.90     10.37 o 
  -4   6  17       12.00       14.15     10.88 o 
  -3   6  17        7.89        5.19      4.60 o 
  -2   6  17       73.47       56.69      5.60 o 
  -1   6  17       45.56       50.96      4.95 o 
   0   6  17      200.29      176.42      6.68 o 
   1   6  17       28.47       21.15      7.71 o 
   2   6  17        0.81       -3.22      5.53 o 
   3   6  17       78.01       73.26     11.28 o 
  -4   7  17       69.81       60.43     15.56 o 
  -3   7  17      243.70      204.52     51.08 o 
  -2   7  17       22.87       19.43      7.00 o 
  -1   7  17      190.05      182.82     12.58 o 
   0   7  17       65.88       60.61      6.55 o 
   1   7  17      110.95      131.64      8.07 o 
   2   7  17       40.78       23.57      6.05 o 
  -3   8  17        0.14        6.24     15.14 o 
  -2   8  17       18.30       13.06      3.70 o 
  -1   8  17        8.11        6.73      5.93 o 
   0   8  17       55.54       56.46      8.98 o 
   1   8  17        0.59       -4.18      6.36 o 
   2   8  17       89.18       90.98     12.12 o 
  -3   9  17      128.72      218.80     32.73 o 
  -2   9  17        0.32        0.21      3.08 o 
  -1   9  17       53.65       39.77      7.09 o 
   0   9  17       23.38       22.43      6.84 o 
   1   9  17       66.43       46.79     10.01 o 
  -2  10  17       77.25       53.73     22.89 o 
  -1  10  17       40.60       39.22      7.54 o 
   0  10  17       62.14       52.85      9.81 o 
  -4   0  18       37.75       34.34     16.37 o 
  -3   0  18      362.00      405.40     45.31 o 
  -2   0  18        0.85       22.18      9.84 o 
  -1   0  18      789.75      788.66     80.08 o 
   0   0  18        0.13        1.48      8.21 o 
   1   0  18      348.80      434.90     50.69 o 
   2   0  18       78.64       67.33     21.79 o 
   3   0  18      246.18      244.75     24.90 o 
  -4   1  18       39.62       41.46     11.60 o 
  -3   1  18       22.44       17.11      5.52 o 
  -2   1  18       39.66       41.78      6.39 o 
  -1   1  18        5.05       12.38      5.99 o 
   0   1  18      234.82      200.95     15.48 o 
   1   1  18        9.13       16.13      7.25 o 
   2   1  18       32.34       69.62     15.18 o 
   3   1  18        2.45        2.83      7.12 o 
  -4   2  18        0.35        1.95      4.45 o 
  -3   2  18      139.32      145.87     11.71 o 
  -2   2  18        0.48        5.35      5.81 o 
  -1   2  18      209.66      256.88     13.65 o 
   0   2  18        0.69        4.43      5.11 o 
   1   2  18      149.64      147.08     11.65 o 
   2   2  18        0.61       10.44      7.11 o 
   3   2  18      126.90      102.89     13.19 o 
  -4   3  18      131.61       86.78     10.17 o 
  -3   3  18        0.66        5.40      6.65 o 
  -2   3  18      202.98      242.31     14.88 o 
  -1   3  18       45.11       38.61      9.55 o 
   0   3  18      755.13      785.59     23.23 o 
   1   3  18        4.41        4.19      6.91 o 
   2   3  18      215.24      235.84     15.52 o 
   3   3  18        3.32        2.95      7.84 o 
  -4   4  18        4.44       21.00     24.69 o 
  -3   4  18       21.30       18.55      5.00 o 
  -2   4  18        6.11        5.30      2.86 o 
  -1   4  18       25.19       32.49      5.53 o 
   0   4  18       21.62        9.66      7.10 o 
   1   4  18        0.55       11.26      7.19 o 
   2   4  18        0.43        3.23      9.59 o 
   3   4  18       12.83       20.63      7.93 o 
  -4   5  18       53.59       38.12     15.80 o 
  -3   5  18        6.95        4.46      4.27 o 
  -2   5  18      207.48      217.92     12.86 o 
  -1   5  18        7.22       10.49      4.45 o 
   0   5  18      177.77      176.13      7.77 o 
   1   5  18        0.42       -5.54      5.54 o 
   2   5  18      174.58      160.02     12.04 o 
   3   5  18        2.81       -0.93      8.49 o 
  -3   6  18      129.51      123.23     17.81 o 
  -2   6  18        0.47        2.82      4.54 o 
  -1   6  18      185.98      206.09     13.82 o 
   0   6  18        3.32       -3.46      3.46 o 
   1   6  18      159.01      177.62     18.08 o 
   2   6  18        2.15       -5.22      6.21 o 
  -3   7  18        0.00       -9.55     15.42 o 
  -2   7  18        1.92       -3.66      4.72 o 
  -1   7  18        0.21        0.99      7.37 o 
   0   7  18        1.34       -2.48      6.19 o 
   1   7  18       46.13       30.26      5.67 o 
   2   7  18        1.80        0.56      5.24 o 
  -3   8  18       50.90       62.91     22.14 o 
  -2   8  18        8.74       11.68      6.54 o 
  -1   8  18      176.93      192.85     10.92 o 
   0   8  18        7.87       10.94      8.07 o 
   1   8  18      168.08      136.49     16.13 o 
  -2   9  18       79.25       80.02     14.20 o 
  -1   9  18       21.16       31.37      6.23 o 
   0   9  18       30.51       38.35      8.54 o 
  -4   1  19       26.34       23.02      7.24 o 
  -3   1  19       86.95       87.05      9.39 o 
  -2   1  19       14.95        6.00      5.88 o 
  -1   1  19      337.41      394.32     18.18 o 
   0   1  19       60.42       52.21      9.42 o 
   1   1  19      273.91      310.12     18.00 o 
   2   1  19       35.89       25.12      9.23 o 
   3   1  19       93.24      115.55     15.30 o 
  -4   2  19       14.62        9.33      9.43 o 
  -3   2  19       12.81        9.37      5.00 o 
  -2   2  19      120.99      111.50     13.19 o 
  -1   2  19       40.57       26.43      7.66 o 
   0   2  19      134.64      161.78     14.74 o 
   1   2  19       39.50       35.98      8.57 o 
   2   2  19      113.07      131.91     11.26 o 
   3   2  19       15.78       22.74     10.16 o 
  -4   3  19       11.24        7.30      4.28 o 
  -3   3  19        4.77        6.00      6.10 o 
  -2   3  19        0.04       -0.80      5.68 o 
  -1   3  19       25.84       24.61      4.99 o 
   0   3  19        1.19        8.65      6.98 o 
   1   3  19        1.49       -1.55      6.36 o 
   2   3  19        9.23       20.86      7.51 o 
  -4   4  19       79.36       73.50     17.50 o 
  -3   4  19       18.37       14.90      7.42 o 
  -2   4  19      186.21      240.02     32.53 o 
  -1   4  19       27.05       11.55      5.66 o 
   0   4  19      334.92      378.41     15.47 o 
   1   4  19       25.31       22.38      6.19 o 
   2   4  19      194.74      233.63     23.21 o 
  -3   5  19       19.38       16.38      4.46 o 
  -2   5  19        4.63        2.02      8.52 o 
  -1   5  19       42.08       47.01      7.46 o 
   0   5  19       12.51       11.59      6.26 o 
   1   5  19       66.92       83.85      8.21 o 
   2   5  19       35.03       29.72      9.92 o 
  -3   6  19       42.53       23.81     17.36 o 
  -2   6  19        8.61        7.02      8.69 o 
  -1   6  19        3.97        9.10      9.63 o 
   0   6  19       61.90       58.12      6.84 o 
   1   6  19        0.24        7.34      6.96 o 
   2   6  19       18.76       14.50      6.78 o 
  -2   7  19        5.72        4.93      7.61 o 
  -1   7  19      191.81      223.80     17.42 o 
   0   7  19       27.68       10.69      8.93 o 
   1   7  19      106.77      111.30      7.74 o 
  -2   8  19       44.80       66.51     17.97 o 
  -1   8  19       13.47       32.96     11.00 o 
   0   8  19        7.46        1.31     10.29 o 
  -4   0  20       87.04       70.85     20.15 o 
  -3   0  20       51.57       42.01      9.23 o 
  -2   0  20       48.24       56.56     35.99 o 
  -1   0  20      110.78      111.12     18.54 o 
   0   0  20      188.78      176.70     22.02 o 
   1   0  20       36.66       35.79     10.33 o 
   2   0  20       72.00       73.44     19.01 o 
  -3   1  20       37.81       29.79      6.60 o 
  -2   1  20        0.46       11.22      7.61 o 
  -1   1  20       30.17       29.59      9.25 o 
   0   1  20       99.93      107.36     12.49 o 
   1   1  20        6.75        5.04      6.92 o 
   2   1  20       14.62       29.51      8.49 o 
  -3   2  20        1.69       -5.88      5.88 o 
  -2   2  20       59.32       48.86     10.68 o 
  -1   2  20       95.82      110.56     11.48 o 
   0   2  20       54.60       39.50      7.71 o 
   1   2  20       79.98       87.41     12.98 o 
   2   2  20       10.47        4.85      7.01 o 
  -3   3  20      130.60      132.39     27.35 o 
  -2   3  20       35.34       42.73      8.96 o 
  -1   3  20       25.61       10.67      8.49 o 
   0   3  20       61.23       68.12      9.76 o 
   1   3  20      119.26      104.06     12.41 o 
   2   3  20       86.16       96.90     11.51 o 
  -3   4  20        0.33       -3.63      8.61 o 
  -2   4  20       18.07       21.72      7.27 o 
  -1   4  20        6.03       20.86      5.80 o 
   0   4  20       17.62       20.01      5.29 o 
   1   4  20        0.64        0.52      5.75 o 
   2   4  20        0.29        3.31      7.01 o 
  -3   5  20       69.81       63.26      6.79 o 
  -2   5  20       25.57       50.85     16.90 o 
  -1   5  20      127.56      107.23     12.67 o 
   0   5  20       56.00       46.75      7.43 o 
   1   5  20        9.81        8.61      6.19 o 
  -2   6  20       13.52        7.24      4.83 o 
  -1   6  20       33.85       38.01      9.51 o 
   0   6  20       54.54       46.24     10.26 o 
   1   6  20       25.74       26.67      8.36 o 
  -1   7  20        0.02       11.22     11.41 o 
   0   7  20        0.95       -5.82      7.48 o 
  -3   1  21       11.59       26.90      8.22 o 
  -2   1  21      138.27      144.10     11.72 o 
  -1   1  21        1.49       -2.10     11.08 o 
   0   1  21       72.00       69.09      8.37 o 
   1   1  21       63.61       68.31      9.11 o 
  -3   2  21       49.82       67.87      9.72 o 
  -2   2  21        8.71        6.58      6.63 o 
  -1   2  21      126.16      115.25     13.87 o 
   0   2  21        2.52       10.82      8.57 o 
   1   2  21      124.00      119.66     12.41 o 
  -3   3  21       14.42       36.99     14.74 o 
  -2   3  21        3.18       13.65      6.77 o 
  -1   3  21       17.53       28.86      8.47 o 
   0   3  21       31.05       30.20      8.27 o 
   1   3  21        1.74       -5.70      6.52 o 
  -2   4  21       14.85       35.86      6.95 o 
  -1   4  21      132.31      109.69     14.68 o 
   0   4  21       22.12       30.50      6.27 o 
   1   4  21       64.27       62.67      8.74 o 
  -2   5  21      101.76      103.93      9.52 o 
  -1   5  21        6.84      -14.27     15.03 o 
   0   5  21        8.34       11.61      7.98 o 
  -1   6  21       21.86       15.69      9.78 o 
  -2   0  22      240.07      264.93     78.28 o 
  -1   0  22        0.08        2.07      9.26 o 
   0   0  22       59.46       56.61     14.65 o 
  -2   1  22        1.74        3.31      7.72 o 
  -1   1  22       14.88        1.86      7.15 o 
   0   1  22       23.82       14.31      8.29 o 
  -2   2  22        8.24        8.74      8.85 o 
  -1   2  22       30.68       10.02      5.27 o 
   0   2  22       42.23       41.07      8.03 o 
  -1   3  22      155.11      202.84     23.51 o 
   0   3  22       11.67        7.00      6.97 o 
                                                 
